# Supplementary material for: Non-immune immunoglobulins shield Schistosoma japonicum from host immunorecognition
Source: Sci Rep. 2015 Aug 24;5:13434. doi: 10.1038/srep13434 (PMC4547136; doi:10.1038/srep13434)
Supplement: Supplementary Dataset [file srep13434-s1.xls]

## Sheet: IgG
Schistosoma japonicum proteins that bind to non-immune human IgG.
No.	ID in Schistosoma japonicum Protein Database	Protein Described in the Database
1	gnl|lsbi|CPRT0000000067	Sjc_0000730|Sjp_0000730|SJC_S000001.895425 SJC_S000001.895710|T-complex protein 1 subunit gamma(TCP-1-gamma) (CCT-gamma) (Matricin) (mTRiC-P5), putative|Auto
2	gnl|lsbi|CPRT0000000068	Sjc_0000740|Sjp_0000740|SJC_S000001.898402 SJC_S000001.906217|Cctgamma; Cct; ko:K09495 T-complexprotein 1 subunit gamma, putative|Auto
3	gnl|lsbi|CPRT0000000115	Sjc_0001230|Sjp_0001230|SJC_S000002.805716 SJC_S000002.827033|Lgmn; legumain [EC:3.4.22.34];ko:K01369 legumain, putative
4	gnl|lsbi|CPRT0000000212	Sjc_0002260|Sjp_0002260|SJC_S000005.175347 SJC_S000005.178479|sdha-prov; succinate dehydrogenasecomplex, subunit A, flavoprotein (Fp) [EC:1.3.5.1]; ko:K00234 succinatedehydrogenase (ubiquinone) flavoprotein subunit precursor, putative
5	gnl|lsbi|CPRT0000000240	Sjc_0002550|Sjp_0002550|SJC_S000005.1020179 SJC_S000005.1026960|Stromal cell-derived factor 2precursor (SDF-2), putative|Auto
6	gnl|lsbi|CPRT0000000293	Sjc_0003110|Sjp_0003110|SJC_S000007.665557 SJC_S000007.671614|LOC477474; similar to Actin-relatedprotein 2/3 complex subunit 3 (ARP2/3 complex 21 kDa subunit) (p21-ARC);ko:K05756 actin related protein 2/3 complex, subunit 3, 21kDa,putative|Auto
7	gnl|lsbi|CPRT0000000335	Sjc_0003540|Sjp_0003540|SJC_S000009.85420 SJC_S000009.91566|arginine kinase [EC:2.7.3.3];ko:K00934 arginine kinase, putative
8	gnl|lsbi|CPRT0000000337	Sjc_0003560|Sjp_0003560|SJC_S000009.99393 SJC_S000009.117454|Argk; Arginine kinase; ko:K00934arginine kinase, putative|Auto
9	gnl|lsbi|CPRT0000000372	Sjc_0003950|Sjp_0003950|SJC_S000010.930524 SJC_S000010.948623|Conserved hypothetical protein,IPR006015 Universal stress protein (Usp),IPR006016UspA,domain-containing|Auto
10	gnl|lsbi|CPRT0000000419	Sjc_0004450|Sjp_0004450|SJC_S000012.706800 SJC_S000012.708051|FABP7; fatty acid binding protein7, brain; ko:K08756 fatty acid-binding protein 7, brain, putative|Auto
11	gnl|lsbi|CPRT0000000530	Sjc_0005660|Sjp_0005660|SJC_S000017.417259 SJC_S000017.418129|Rps4x; ribosomal protein S4,X-linked; ko:K02987 small subunit ribosomal protein S4e, putative|Auto
12	gnl|lsbi|CPRT0000000546	Sjc_0005830|Sjp_0005830|SJC_S000018.359695 SJC_S000018.360156|Small nuclear ribonucleoprotein SMD3 (snRNP core protein D3) (SM-D3), putative|Auto
13	gnl|lsbi|CPRT0000000589	Sjc_0006290|Sjp_0006290|SJC_S000019.963380 SJC_S000019.1046807|Conserved hypothetical protein,IPR004148 BAR,domain-containing|Auto
14	gnl|lsbi|CPRT0000000631	Sjc_0006730|Sjp_0006730|SJC_S000021.774196 SJC_S000021.774564|Histone H2B, putative|Auto
15	gnl|lsbi|CPRT0000000638	Sjc_0006800|Sjp_0006800|SJC_S000021.965481 SJC_S000021.969950|ctsd; cathepsin D (lysosomalaspartyl protease) [EC:3.4.23.5]; ko:K01379 cathepsin D, putative
16	gnl|lsbi|CPRT0000000774	Sjc_0008250|Sjp_0008250|SJC_S000026.781886 SJC_S000026.783340|DTYMK; deoxythymidylate kinase(thymidylate kinase) [EC:2.7.4.9]; ko:K00943 dTMP kinase, putative
17	gnl|lsbi|CPRT0000000786	Sjc_0008390|Sjp_0008390|SJC_S000027.394434 SJC_S000027.406183|PKM2; cytosolic thyroid hormonebinding protein/pyruvate kinase type M2 [EC:2.7.1.40]; ko:K00873 pyruvatekinase, putative
18	gnl|lsbi|CPRT0000000844	Sjc_0009010|Sjp_0009010|SJC_S000030.766663 SJC_S000030.774859|Conserved hypothetical protein,expressed protein, putative|Auto
19	gnl|lsbi|CPRT0000000859	Sjc_0009180|Sjp_0009180|SJC_S000031.563587 SJC_S000031.572203|Ahcy; S-adenosylhomocysteinehydrolase [EC:3.3.1.1]; ko:K01251 adenosylhomocysteinase, putative
20	gnl|lsbi|CPRT0000000871	Sjc_0009310|Sjp_0009310|SJC_S000031.849318 SJC_S000031.850651|RPL18A; similar to ribosomalprotein L18a; ko:K02882 large subunit ribosomal protein L18Ae,putative|Auto
21	gnl|lsbi|CPRT0000000887	Sjc_0009490|Sjp_0009490|SJC_S000032.172939 SJC_S000032.175638|Dnajb9; DnaJ (Hsp40) homolog,subfamily B, member 9; ko:K09515 DnaJ homolog, subfamily B, member 9,putative|Auto
22	gnl|lsbi|CPRT0000000968	Sjc_0010400|Sjp_0010400|SJC_S000039.97756 SJC_S000039.99963|LOC555098; hypothetical proteinLOC555098; ko:K09490 heat shock 70kDa protein 5, putative|Auto
23	gnl|lsbi|CPRT0000000982	Sjc_0010560|Sjp_0010560|SJC_S000040.78181 SJC_S000040.79727|cd63-prov; CD63 antigen; ko:K06497CD63 antigen, putative|Auto
24	gnl|lsbi|CPRT0000001068	Sjc_0011460|Sjp_0011460|SJC_S000045.434814 SJC_S000045.435317|rpl27; ribosomal protein L27;ko:K02901 large subunit ribosomal protein L27e, putative|Auto
25	gnl|lsbi|CPRT0000001123	Sjc_0012060|Sjp_0012060|SJC_S000050.83257 SJC_S000050.109504|LLGL1; lethal giant larvae homolog1; ko:K06094 lethal giant larvae, putative|Auto
26	gnl|lsbi|CPRT0000001178	Sjc_0012620|Sjp_0012620|SJC_S000054.39945 SJC_S000054.43506|Cell division cycle and apoptosis regulator protein 1 (Cell cycle and apoptosis regulatory protein 1)(CARP-1) (Death inducer with SAP domain), putative|Auto
27	gnl|lsbi|CPRT0000001187	Sjc_0012720|Sjp_0012720|SJC_S000055.4860 SJC_S000055.8041|eft-2; Elongation FacTor [EC:3.6.5.3];ko:K03234 elongation factor EF-2, putative
28	gnl|lsbi|CPRT0000001273	Sjc_0013630|Sjp_0013630|SJC_S000059.541449 SJC_S000059.555844|Troponin T (TnT), putative|Auto
29	gnl|lsbi|CPRT0000001308	Sjc_0013990|Sjp_0013990|SJC_S000061.178705 SJC_S000061.186064|CG5525; ko:K09496 T-complex protein1 subunit delta, putative|Auto
30	gnl|lsbi|CPRT0000001341	Sjc_0014350|Sjp_0014350|SJC_S000063.115984 SJC_S000063.118455|rpl18; ribosomal protein L18;ko:K02883 large subunit ribosomal protein L18e, putative|Auto
31	gnl|lsbi|CPRT0000001478	Sjc_0015800|Sjp_0015800|SJC_S000073.374080 SJC_S000073.381158|Pck2_predicted; phosphoenolpyruvatecarboxykinase 2 (mitochondrial) (predicted) [EC:4.1.1.32]; ko:K01596phosphoenolpyruvate carboxykinase (GTP), putative
32	gnl|lsbi|CPRT0000001480	Sjc_0015820|Sjp_0015820|SJC_S000074.106638 SJC_S000074.122185|Thop1; thimet oligopeptidase 1[EC:3.4.24.15]; ko:K01392 thimet oligopeptidase, putative
33	gnl|lsbi|CPRT0000001496	Sjc_0015980|Sjp_0015980|SJC_S000075.400675 SJC_S000075.401687|Guanine nucleotide-binding proteinsubunit beta 2-like 1 (Receptor of activated protein kinase C) (RACK),putative|Auto
34	gnl|lsbi|CPRT0000001505	Sjc_0016080|Sjp_0016080|SJC_S000076.225593 SJC_S000076.225961|Histone H2B, putative|Auto
35	gnl|lsbi|CPRT0000001507	Sjc_0016100|Sjp_0016100|SJC_S000076.234343 SJC_S000076.234654|Histone H4, putative|Auto
36	gnl|lsbi|CPRT0000001567	Sjc_0016730|Sjp_0016730|SJC_S000080.475162 SJC_S000080.476658|LOC555160; hypothetical proteinLOC555160; ko:K09571 FK506-binding protein 4/5, putative|Auto
37	gnl|lsbi|CPRT0000001576	Sjc_0016830|Sjp_0016830|SJC_S000081.109818 SJC_S000081.111125|dnaja1; DnaJ (Hsp40) homolog,subfamily A, member 1; ko:K09502 DnaJ homolog, subfamily A, member 1,putative|Auto
38	gnl|lsbi|CPRT0000001649	Sjc_0017620|Sjp_0017620|SJC_S000085.327857 SJC_S000085.330141|expressed protein, putative|Auto
39	gnl|lsbi|CPRT0000001673	Sjc_0017890|Sjp_0017890|SJC_S000087.94818 SJC_S000087.95712|97 kDa heat shock protein (Egg spermreceptor), putative|Auto
40	gnl|lsbi|CPRT0000001754	Sjc_0018740|Sjp_0018740|SJC_S000092.320811 SJC_S000092.326720|zgc:92523; ko:K07910 RAB18, memberRas oncogene family, putative|Auto
41	gnl|lsbi|CPRT0000001766	Sjc_0018870|Sjp_0018870|SJC_S000094.93226 SJC_S000094.105045|hse-5; Heparan Sulfate-glucuronicacid-5-Epimerase [EC:5.1.3.17]; ko:K01793 heparosan-N-sulfate-glucuronate5-epimerase, putative
42	gnl|lsbi|CPRT0000001768	Sjc_0018890|Sjp_0018890|SJC_S000094.285046 SJC_S000094.294705|expressed protein, putative|Auto
43	gnl|lsbi|CPRT0000001823	Sjc_0019470|Sjp_0019470|SJC_S000102.5942 SJC_S000102.6433|rps14; ribosomal protein S14; ko:K02955small subunit ribosomal protein S14e, putative|Auto
44	gnl|lsbi|CPRT0000001939	Sjc_0020710|Sjp_0020710|SJC_S000112.212824 SJC_S000112.213840|Heterogeneous nuclearribonucleoprotein A2 homolog 1 (hnRNP A2(A)), putative|Auto
45	gnl|lsbi|CPRT0000001990	Sjc_0021240|Sjp_0021240|SJC_S000115.144445 SJC_S000115.151292|Major egg antigen (p40),putative|Auto
46	gnl|lsbi|CPRT0000002071	Sjc_0022080|Sjp_0022080|SJC_S000121.7526 SJC_S000121.10114|RCJMB04_32c11, EEF1B2; eukaryotictranslation elongation factor 1 beta 2; ko:K03232 elongation factor EF-1beta subunit, putative|Auto
47	gnl|lsbi|CPRT0000002199	Sjc_0023460|Sjp_0023460|SJC_S000133.441752 SJC_S000133.446912|hprt1; hypoxanthinephosphoribosyltransferase 1 [EC:2.4.2.8]; ko:K00760 hypoxanthinephosphoribosyltransferase, putative
48	gnl|lsbi|CPRT0000002201	Sjc_0023480|Sjp_0023480|SJC_S000134.61027 SJC_S000134.61292|expressed protein, putative|Auto
49	gnl|lsbi|CPRT0000002248	Sjc_0023950|Sjp_0023950|SJC_S000138.111066 SJC_S000138.111752|Rab10; Rab-protein 10; ko:K07976Rab family, other, putative|Auto
50	gnl|lsbi|CPRT0000002253	Sjc_0024000|Sjp_0024000|SJC_S000138.254166 SJC_S000138.256803|MGC76321; proteasome (prosome,macropain) subunit, alpha type 6 [EC:3.4.25.1]; ko:K02730 20S proteasomesubunit alpha 1, putative
51	gnl|lsbi|CPRT0000002278	Sjc_0024270|Sjp_0024270|SJC_S000139.198757 SJC_S000139.218068|zgc:65802 [EC:3.4.16.5]; ko:K01287carboxypeptidase C, putative
52	gnl|lsbi|CPRT0000002291	Sjc_0024400|Sjp_0024400|SJC_S000141.53447 SJC_S000141.60690|Mor1; malate dehydrogenase,mitochondrial [EC:1.1.1.37]; ko:K00026 malate dehydrogenase, putative
53	gnl|lsbi|CPRT0000002347	Sjc_0024970|Sjp_0024970|SJC_S000146.123199 SJC_S000146.123954|14-3-3 protein epsilon (Suppressorof Ras1 3-9), putative|Auto
54	gnl|lsbi|CPRT0000002397	Sjc_0025490|Sjp_0025490|SJC_S000149.405749 SJC_S000149.427266|Putative aminopeptidase W07G4.4 (EC3.4.11.-), putative|Auto
55	gnl|lsbi|CPRT0000002443	Sjc_0025950|Sjp_0025950|SJC_S000154.434050 SJC_S000154.438000|Dynein light chain, putative|Auto
56	gnl|lsbi|CPRT0000002457	Sjc_0026090|Sjp_0026090|SJC_S000155.20380 SJC_S000155.49298|MGC69058; hypothetical proteinMGC69058 [EC:1.1.1.49]; ko:K00036 glucose-6-phosphate 1-dehydrogenase,putative
57	gnl|lsbi|CPRT0000002471	Sjc_0026230|Sjp_0026230|SJC_S000157.132996 SJC_S000157.135482|HSPA9B, HSPA9; heat shock 70kDaprotein 9B (mortalin-2); ko:K04043 molecular chaperone DnaK, putative|Auto
58	gnl|lsbi|CPRT0000002490	Sjc_0026420|Sjp_0026420|SJC_S000159.331985 SJC_S000159.356547|Troponin I (TnI), putative|Auto
59	gnl|lsbi|CPRT0000002575	Sjc_0027340|Sjp_0027340|SJC_S000166.102507 SJC_S000166.134491|Paramyosin (Antigen Sj97),putative|Auto
60	gnl|lsbi|CPRT0000002590	Sjc_0027490|Sjp_0027490|SJC_S000167.270832 SJC_S000167.271450|arf3; ADP-ribosylation factor 3;ko:K07937 ADP-ribosylation factor 1, putative|Auto
61	gnl|lsbi|CPRT0000002654	Sjc_0028160|Sjp_0028160|SJC_S000173.241728 SJC_S000173.247765|nitrilase superfamily protein[EC:3.5.1.6 3.5.5.1]; ko:K01431 beta-ureidopropionase, putative
62	gnl|lsbi|CPRT0000002693	Sjc_0028550|Sjp_0028550|SJC_S000178.79889 SJC_S000178.85936|expressed protein, putative|Auto
63	gnl|lsbi|CPRT0000002702	Sjc_0028640|Sjp_0028640|SJC_S000180.167049 SJC_S000180.174290|tpi1a; triosephosphate isomerase 1a[EC:5.3.1.1]; ko:K01803 triosephosphate isomerase (TIM), putative
64	gnl|lsbi|CPRT0000002703	Sjc_0028650|Sjp_0028650|SJC_S000180.180500 SJC_S000180.182135|Tpi; Triose phosphate isomerase;ko:K01803 triosephosphate isomerase (TIM), putative|Auto
65	gnl|lsbi|CPRT0000002837	Sjc_0030100|Sjp_0030100|SJC_S000192.368936 SJC_S000192.402837|Myosin-9 (Myosin heavy chain 9)(Myosin heavy chain, nonmuscle IIa) (Nonmuscle myosin heavy chain IIa)(NMMHC II-a) (NMMHC-IIA) (Cellular myosin heavy chain, type A) (Nonmusclemyosin heavy chain-A) (NMMHC-A), putative|Auto
66	gnl|lsbi|CPRT0000002847	Sjc_0030210|Sjp_0030210|SJC_S000192.798468 SJC_S000192.799310|ywhab-prov; tyrosine3-monooxygenase/tryptophan 5-monooxygenase activation protein, betapolypeptide; ko:K06630 tyrosine 3-monooxygenase/tryptophan 5-monooxygenaseactivation, putative|Auto
67	gnl|lsbi|CPRT0000002926	Sjc_0031010|Sjp_0031010|SJC_S000198.129378 SJC_S000198.153757|PGK1; phosphoglycerate kinase 1[EC:2.7.2.3]; ko:K00927 phosphoglycerate kinase, putative
68	gnl|lsbi|CPRT0000002965	Sjc_0031430|Sjp_0031430|SJC_S000200.822892 SJC_S000200.840688|Khc; Kinesin heavy chain; ko:K06026E3.6.4.4, putative|Auto
69	gnl|lsbi|CPRT0000002984	Sjc_0031630|Sjp_0031630|SJC_S000203.85474 SJC_S000203.88251|Ald; Aldolase [EC:4.1.2.13];ko:K01623 fructose-bisphosphate aldolase, class I, putative
70	gnl|lsbi|CPRT0000003054	Sjc_0032370|Sjp_0032370|SJC_S000210.372257 SJC_S000210.373443|Thioredoxin peroxidase (EC1.11.1.15) (Peroxiredoxin) (Thioredoxin-dependent peroxide reductase)(Thiol-specific antioxidant protein), putative|Auto
71	gnl|lsbi|CPRT0000003181	Sjc_0033720|Sjp_0033720|SJC_S000227.276709 SJC_S000227.277698|IPR001304 C-typelectin,domain-containing protein|Auto
72	gnl|lsbi|CPRT0000003202	Sjc_0033930|Sjp_0033930|SJC_S000230.121109 SJC_S000230.121433|RpS25; Ribosomal protein S25;ko:K02975 small subunit ribosomal protein S25e, putative|Auto
73	gnl|lsbi|CPRT0000003223	Sjc_0034150|Sjp_0034150|SJC_S000233.419026 SJC_S000233.435207|SPTAN1; spectrin, alpha,non-erythrocytic 1 (alpha-fodrin); ko:K06114 spectrin alpha, putative|Auto
74	gnl|lsbi|CPRT0000003316	Sjc_0035120|Sjp_0035120|SJC_S000247.69017 SJC_S000247.69507|RPS16; ribosomal protein S16;ko:K02960 small subunit ribosomal protein S16e, putative|Auto
75	gnl|lsbi|CPRT0000003372	Sjc_0035720|Sjp_0035720|SJC_S000251.191315 SJC_S000251.198913|CCT8; chaperonin containing TCP1,subunit 8 (theta); ko:K09500 T-complex protein 1 subunit theta,putative|Auto
76	gnl|lsbi|CPRT0000003381	Sjc_0035820|Sjp_0035820|SJC_S000252.96557 SJC_S000252.111147|RAB5C; RAB5C, member RAS oncogenefamily; ko:K07889 RAB5C, member Ras oncogene family, putative|Auto
77	gnl|lsbi|CPRT0000003395	Sjc_0035970|Sjp_0035970|SJC_S000253.315097 SJC_S000253.330708|got2-prov; glutamate oxaloacetatetransaminase 2 [EC:2.6.1.1]; ko:K00813 aspartate aminotransferase,putative
78	gnl|lsbi|CPRT0000003429	Sjc_0036390|Sjp_0036390|SJC_S000257.338312 SJC_S000257.338680|Histone H2B, putative|Auto
79	gnl|lsbi|CPRT0000003465	Sjc_0036750|Sjp_0036750|SJC_S000259.323896 SJC_S000259.343501|Conserved hypothetical protein,expressed protein, putative|Auto
80	gnl|lsbi|CPRT0000003545	Sjc_0037600|Sjp_0037600|SJC_S000270.29553 SJC_S000270.30592|MGC53393; similar to ribosomalprotein L5; ko:K02932 large subunit ribosomal protein L5e, putative|Auto
81	gnl|lsbi|CPRT0000003610	Sjc_0038300|Sjp_0038300|SJC_S000279.176881 SJC_S000279.179299|GSTM1; glutathione S-transferase M1[EC:2.5.1.18]; ko:K00799 glutathione S-transferase, putative
82	gnl|lsbi|CPRT0000003685	Sjc_0039090|Sjp_0039090|SJC_S000291.109828 SJC_S000291.110684|MGC80314; MGC80314 protein;ko:K03671 thioredoxin 1, putative|Auto
83	gnl|lsbi|CPRT0000003723	Sjc_0039530|Sjp_0039530|SJC_S000298.182339 SJC_S000298.194673|CG1764 [EC:3.5.3.18]; ko:K01482E3.5.3.18, putative
84	gnl|lsbi|CPRT0000003840	Sjc_0040720|Sjp_0040720|SJC_S000315.249366 SJC_S000315.249768|MGC68529; ribosomal protein S12;ko:K02951 small subunit ribosomal protein S12e, putative|Auto
85	gnl|lsbi|CPRT0000003874	Sjc_0041080|Sjp_0041080|SJC_S000319.132807 SJC_S000319.141811|Rab8; Rab-protein 8; ko:K07976 Rabfamily, other, putative|Auto
86	gnl|lsbi|CPRT0000003876	Sjc_0041100|Sjp_0041100|SJC_S000320.803 SJC_S000320.60137|LOC482266; similar to Filamin C(Gamma-filamin) (Filamin 2) (Protein FLNc) (Actin-binding-like protein)(ABP-L) (ABP-280-like protein); ko:K04437 filamin, putative|Auto
87	gnl|lsbi|CPRT0000003903	Sjc_0041380|Sjp_0041380|SJC_S000325.521933 SJC_S000325.544411|Glul; glutamate-ammonia ligase(glutamine synthetase) [EC:6.3.1.2]; ko:K01915 glutamine synthetase,putative
88	gnl|lsbi|CPRT0000003949	Sjc_0041910|Sjp_0041910|SJC_S000333.20267 SJC_S000333.21290|MDH1; cytosolic malate dehydrogenase[EC:1.1.1.37]; ko:K00026 malate dehydrogenase, putative
89	gnl|lsbi|CPRT0000003954	Sjc_0041980|Sjp_0041980|SJC_S000333.114441 SJC_S000333.130450|Conserved hypothetical protein,expressed protein, putative|Auto
90	gnl|lsbi|CPRT0000003959	Sjc_0042030|Sjp_0042030|SJC_S000335.55411 SJC_S000335.56934|eef1g; eukaryotic translationelongation factor 1 gamma; ko:K03233 elongation factor EF-1 gamma subunit,putative|Auto
91	gnl|lsbi|CPRT0000003998	Sjc_0042440|Sjp_0042440|SJC_S000338.376730 SJC_S000338.404349|Nt5c2; 5'-nucleotidase, cytosolicII [EC:3.1.3.5]; ko:K01081 5'-nucleotidase, putative
92	gnl|lsbi|CPRT0000004069	Sjc_0043180|Sjp_0043180|SJC_S000352.22342 SJC_S000352.28111|Probable actin-related protein 2/3complex subunit 2 (ARP2/3 complex 34 kDa subunit) (p34-ARC), putative|Auto
93	gnl|lsbi|CPRT0000004093	Sjc_0043460|Sjp_0043460|SJC_S000355.149901 SJC_S000355.157291|Cathepsin C precursor (EC3.4.22.-), putative|Auto
94	gnl|lsbi|CPRT0000004168	Sjc_0044280|Sjp_0044280|SJC_S000369.29847 SJC_S000369.30572|expressed protein, putative|Auto
95	gnl|lsbi|CPRT0000004176	Sjc_0044370|Sjp_0044370|SJC_S000370.162646 SJC_S000370.181133|expressed protein, putative|Auto
96	gnl|lsbi|CPRT0000004199	Sjc_0044630|Sjp_0044630|SJC_S000376.8999 SJC_S000376.9502|Ras-related protein Rab-1A,putative|Auto
97	gnl|lsbi|CPRT0000004213	Sjc_0044770|Sjp_0044770|SJC_S000379.21330 SJC_S000379.22031|LOC610129; similar to 60S ribosomalprotein L23a; ko:K02893 large subunit ribosomal protein L23Ae,putative|Auto
98	gnl|lsbi|CPRT0000004300	Sjc_0045680|Sjp_0045680|SJC_S000391.191822 SJC_S000391.199298|cct5-prov; chaperonin containingTCP1, subunit 5 (epsilon); ko:K09497 T-complex protein 1 subunit epsilon,putative|Auto
99	gnl|lsbi|CPRT0000004313	Sjc_0045820|Sjp_0045820|SJC_S000394.68058 SJC_S000394.71965|ECaSt/PDI; ER calcistorin[EC:5.3.4.1]; ko:K01829 protein disulfide-isomerase, putative
100	gnl|lsbi|CPRT0000004328	Sjc_0046010|Sjp_0046010|SJC_S000398.127555 SJC_S000398.140508|LOC481620; similar to aldehydedehydrogenase 1B1 precursor; ko:K00128 aldehyde dehydrogenase (NAD+),putative|Auto
101	gnl|lsbi|CPRT0000004386	Sjc_0046590|Sjp_0046590|SJC_S000409.105511 SJC_S000409.111953|Reticulon-1, putative|Auto
102	gnl|lsbi|CPRT0000004397	Sjc_0046710|Sjp_0046710|SJC_S000412.116248 SJC_S000412.117269|rpl7a; ribosomal protein L7a;ko:K02936 large subunit ribosomal protein L7Ae, putative|Auto
103	gnl|lsbi|CPRT0000004432	Sjc_0047060|Sjp_0047060|SJC_S000414.223090 SJC_S000414.228758|Tegument antigen (I(H)A) (AntigenSmA22.6) (A12), putative|Auto
104	gnl|lsbi|CPRT0000004435	Sjc_0047090|Sjp_0047090|SJC_S000414.324890 SJC_S000414.325608|Antigen Sm21.7, putative|Auto
105	gnl|lsbi|CPRT0000004506	Sjc_0047830|Sjp_0047830|SJC_S000424.74329 SJC_S000424.74929|Thioredoxin peroxidase 2 (EC1.11.1.15) (Peroxiredoxin 2) (Thioredoxin-dependent peroxide reductase 2)(Thiol-specific antioxidant protein 2), putative|Auto
106	gnl|lsbi|CPRT0000004572	Sjc_0048500|Sjp_0048500|SJC_S000436.84148 SJC_S000436.132659|PLCB4; phospholipase C, beta 4[EC:3.1.4.11]; ko:K05858 phospholipase C, beta, putative
107	gnl|lsbi|CPRT0000004580	Sjc_0048580|Sjp_0048580|SJC_S000439.12584 SJC_S000439.38004|Titin (D-Titin) (Kettin),putative|Auto
108	gnl|lsbi|CPRT0000004615	Sjc_0048990|Sjp_0048990|SJC_S000449.4635 SJC_S000449.12119|Receptor expression-enhancing protein5, putative|Auto
109	gnl|lsbi|CPRT0000004640	Sjc_0049250|Sjp_0049250|SJC_S000455.180913 SJC_S000455.192528|arpc2; actin related protein 2/3complex, subunit 2; ko:K05758 actin related protein 2/3 complex, subunit2, 34kDa, putative|Auto
110	gnl|lsbi|CPRT0000004746	Sjc_0050390|Sjp_0050390|SJC_S000470.203787 SJC_S000470.320024|IPR007110Immunoglobulin-like,domain-containing protein|Auto
111	gnl|lsbi|CPRT0000004756	Sjc_0050490|Sjp_0050490|SJC_S000472.182214 SJC_S000472.203449|Girdin (Girders of actin filament)(Akt phosphorylation enhancer) (APE) (Hook-related protein 1) (HkRP1) (Galpha-interacting vesicle-associated protein) (GIV), putative|Auto
112	gnl|lsbi|CPRT0000004907	Sjc_0052070|Sjp_0052070|SJC_S000492.312509 SJC_S000492.338317|srs-2; Seryl tRNA Synthetase[EC:6.1.1.11]; ko:K01875 seryl-tRNA synthetase, putative
113	gnl|lsbi|CPRT0000004936	Sjc_0052370|Sjp_0052370|SJC_S000496.81450 SJC_S000496.93454|ATPase; F02C9.3 [EC:3.6.3.1];ko:K01530 phospholipid-translocating ATPase, putative
114	gnl|lsbi|CPRT0000004955	Sjc_0052570|Sjp_0052570|SJC_S000499.79942 SJC_S000499.85026|MGC81889; MGC81889 protein; ko:K02977small subunit ribosomal protein S27Ae, putative|Auto
115	gnl|lsbi|CPRT0000005045	Sjc_0053500|Sjp_0053500|SJC_S000529.317225 SJC_S000529.320722|Serine/threonine-proteinphosphatase 2B catalytic subunit beta isoform (EC 3.1.3.16)(Calmodulin-dependent calcineurin A subunit beta isoform) (CAM-PRPcatalytic subunit), putative|Auto
116	gnl|lsbi|CPRT0000005061	Sjc_0053680|Sjp_0053680|SJC_S000532.79632 SJC_S000532.80447|14-3-3 protein beta/alpha-A,putative|Auto
117	gnl|lsbi|CPRT0000005100	Sjc_0054110|Sjp_0054110|SJC_S000540.38917 SJC_S000540.40067|Tubulin beta-4 chain, putative|Auto
118	gnl|lsbi|CPRT0000005112	Sjc_0054230|Sjp_0054230|SJC_S000544.46471 SJC_S000544.54111|ENO1; enolase 1, (alpha)[EC:4.2.1.11]; ko:K01689 enolase, putative
119	gnl|lsbi|CPRT0000005114	Sjc_0054250|Sjp_0054250|SJC_S000544.85905 SJC_S000544.89982|Polyadenylate-binding protein 1(Poly(A)-binding protein 1) (PABP 1), putative|Auto
120	gnl|lsbi|CPRT0000005134	Sjc_0054470|Sjp_0054470|SJC_S000549.233008 SJC_S000549.233581|L-lactate dehydrogenase A chain (EC1.1.1.27) (LDH-A), putative|Auto
121	gnl|lsbi|CPRT0000005144	Sjc_0054610|Sjp_0054610|SJC_S000552.39072 SJC_S000552.93340|expressed protein, putative|Auto
122	gnl|lsbi|CPRT0000005147	Sjc_0054640|Sjp_0054640|SJC_S000553.664 SJC_S000553.29741|EPRS, QPRS, QARS; glutamyl-prolyl-tRNAsynthetase [EC:6.1.1.15 6.1.1.17]; ko:K01881 prolyl-tRNA synthetase,putative
123	gnl|lsbi|CPRT0000005159	Sjc_0054760|Sjp_0054760|SJC_S000554.170200 SJC_S000554.178124|Ras-related protein Rab-18,putative|Auto
124	gnl|lsbi|CPRT0000005165	Sjc_0054830|Sjp_0054830|SJC_S000556.67670 SJC_S000556.123862|Mhc; Myosin heavy chain; ko:K01509adenosinetriphosphatase, putative|Auto
125	gnl|lsbi|CPRT0000005168	Sjc_0054860|Sjp_0054860|SJC_S000556.167516 SJC_S000556.173150|pcmt; l-isoaspartyl proteincarboxyl methyltransferase [EC:2.1.1.77]; ko:K00573protein-L-isoaspartate(D-aspartate) O-methyltransferase, putative
126	gnl|lsbi|CPRT0000005171	Sjc_0054890|Sjp_0054890|SJC_S000557.69362 SJC_S000557.69640|rps-21; Ribosomal Protein, Smallsubunit; ko:K02971 small subunit ribosomal protein S21e, putative|Auto
127	gnl|lsbi|CPRT0000005184	Sjc_0055050|Sjp_0055050|SJC_S000562.882 SJC_S000562.3880|Smoothelin, putative|Auto
128	gnl|lsbi|CPRT0000005242	Sjc_0055670|Sjp_0055670|SJC_S000578.268652 SJC_S000578.272588|Probable small nuclearribonucleoprotein Sm D2 (snRNP core protein D2) (Sm-D2), putative|Auto
129	gnl|lsbi|CPRT0000005287	Sjc_0056150|Sjp_0056150|SJC_S000584.272992 SJC_S000584.278191|DPYSL2; dihydropyrimidinase-like 2;ko:K07528 dihydropyrimidinase-like 2, putative|Auto
130	gnl|lsbi|CPRT0000005326	Sjc_0056550|Sjp_0056550|SJC_S000589.246120 SJC_S000589.256638|ada; adenosine deaminase[EC:3.5.4.4]; ko:K01488 adenosine deaminase, putative
131	gnl|lsbi|CPRT0000005369	Sjc_0056990|Sjp_0056990|SJC_S000595.54603 SJC_S000595.67945|Serine-rich adhesin for plateletsprecursor (Staphylococcus aureus surface protein A), putative|Auto
132	gnl|lsbi|CPRT0000005449	Sjc_0057850|Sjp_0057850|SJC_S000623.62166 SJC_S000623.68058|LOC476312; similar to ubiquilin 1isoform 1; ko:K04523 ubiquilin 1, putative|Auto
133	gnl|lsbi|CPRT0000005479	Sjc_0058160|Sjp_0058160|SJC_S000630.47509 SJC_S000630.56915|MGC84267; MGC84267 protein[EC:1.1.1.125]; ko:K00065 2-deoxy-D-gluconate 3-dehydrogenase,putative
134	gnl|lsbi|CPRT0000005518	Sjc_0058590|Sjp_0058590|SJC_S000638.16699 SJC_S000638.21803|Glycogenin-1 (EC 2.4.1.186),putative|Auto
135	gnl|lsbi|CPRT0000005541	Sjc_0058830|Sjp_0058830|SJC_S000644.12810 SJC_S000644.14603|sta; stubarista; ko:K02998 smallsubunit ribosomal protein SAe, putative|Auto
136	gnl|lsbi|CPRT0000005546	Sjc_0058880|Sjp_0058880|SJC_S000645.80460 SJC_S000645.86408|rps18; ribosomal protein S18;ko:K02964 small subunit ribosomal protein S18e, putative|Auto
137	gnl|lsbi|CPRT0000005795	Sjc_0061560|Sjp_0061560|SJC_S000710.87049 SJC_S000710.87531|Conserved hypothetical protein,IPR006015 Universal stress protein (Usp),IPR006016UspA,domain-containing|Auto
138	gnl|lsbi|CPRT0000005809	Sjc_0061700|Sjp_0061700|SJC_S000712.103119 SJC_S000712.112208|Histone-binding protein RBBP4(Retinoblastoma-binding protein 4) (RBBP-4) (Retinoblastoma-bindingprotein p48) (Chromatin assembly factor 1 subunit C) (CAF-1 subunit C)(Chromatin assembly factor I p48 subunit) (CAF-I 48 kDa subunit) (CAF-Ip48) (Nucleosome remodeling factor subunit RBAP48), putative|Auto
139	gnl|lsbi|CPRT0000005824	Sjc_0061870|Sjp_0061870|SJC_S000717.29137 SJC_S000717.40163|Annexin A4 (Annexin IV) (LipocortinIV) (Endonexin I) (Chromobindin-4) (Protein II) (P32.5) (Placentalanticoagulant protein II) (PAP-II) (PP4-X) (35-beta calcimedin)(Carbohydrate-binding protein P33/P41) (P33/41), putative|Auto
140	gnl|lsbi|CPRT0000005850	Sjc_0062180|Sjp_0062180|SJC_S000722.66822 SJC_S000722.164686|RCJMB04_17g3, CCT7; chaperonincontaining TCP1, subunit 7 (eta); ko:K09499 T-complex protein 1 subuniteta, putative|Auto
141	gnl|lsbi|CPRT0000005866	Sjc_0062360|Sjp_0062360|SJC_S000723.321610 SJC_S000723.324281|expressed protein, putative|Auto
142	gnl|lsbi|CPRT0000005867	Sjc_0062370|Sjp_0062370|SJC_S000723.346116 SJC_S000723.359412|expressed protein, putative|Auto
143	gnl|lsbi|CPRT0000005868	Sjc_0062380|Sjp_0062380|SJC_S000724.651 SJC_S000724.15529|Myosin regulatory light chain 2, smoothmuscle minor isoform (G1) (DTNB) (MLC-2) (Isoform L20-B1), putative|Auto
144	gnl|lsbi|CPRT0000005878	Sjc_0062490|Sjp_0062490|SJC_S000727.30399 SJC_S000727.32301|LOC478348; similar to ribosomalprotein L4; ko:K02930 large subunit ribosomal protein L4e, putative|Auto
145	gnl|lsbi|CPRT0000005887	Sjc_0062580|Sjp_0062580|SJC_S000728.23334 SJC_S000728.31739|Calponin-3 (Calponin, acidic isoform)(Calponin, non-muscle isoform), putative|Auto
146	gnl|lsbi|CPRT0000005956	Sjc_0063290|Sjp_0063290|SJC_S000754.189007 SJC_S000754.193943|Small nuclear ribonucleoprotein SmD1 (snRNP core protein D1) (Sm-D1) (Sm-D autoantigen), putative|Auto
147	gnl|lsbi|CPRT0000005980	Sjc_0063550|Sjp_0063550|SJC_S000759.35351 SJC_S000759.38538|gst-3; Glutathione S-Transferase[EC:2.5.1.18]; ko:K00799 glutathione S-transferase, putative
148	gnl|lsbi|CPRT0000006082	Sjc_0064680|Sjp_0064680|SJC_S000798.71390 SJC_S000798.75752|MGC76292; transketolase [EC:2.2.1.1];ko:K00615 transketolase, putative
149	gnl|lsbi|CPRT0000006122	Sjc_0065120|Sjp_0065120|SJC_S000808.238263 SJC_S000808.250629|GBE1; glucan (1,4-alpha-),branching enzyme 1 (glycogen branching enzyme, Andersen disease, glycogenstorage disease type IV) [EC:2.4.1.18]; ko:K00700 1,4-alpha-glucanbranching enzyme, putative
150	gnl|lsbi|CPRT0000006135	Sjc_0065260|Sjp_0065260|SJC_S000810.75296 SJC_S000810.106706|T-complex protein 1 subunit beta(TCP-1-beta) (CCT-beta), putative|Auto
151	gnl|lsbi|CPRT0000006152	Sjc_0065450|Sjp_0065450|SJC_S000817.137463 SJC_S000817.152863|Ak1; adenylate kinase 1[EC:2.7.4.3]; ko:K00939 adenylate kinase, putative
152	gnl|lsbi|CPRT0000006176	Sjc_0065710|Sjp_0065710|SJC_S000825.175709 SJC_S000825.195290|LOC477205; similar toAcetyl-coenzyme A synthetase, cytoplasmic (Acetate--CoA ligase)(Acyl-activating enzyme) (Acetyl-CoA synthetase) (ACS) (AceCS); ko:K01895acetyl-CoA synthetase, putative|Auto
153	gnl|lsbi|CPRT0000006226	Sjc_0066230|Sjp_0066230|SJC_S000835.161318 SJC_S000835.161629|Histone H4, putative|Auto
154	gnl|lsbi|CPRT0000006251	Sjc_0066490|Sjp_0066490|SJC_S000837.167109 SJC_S000837.192188|Gsn; gelsolin; ko:K05768 gelsolin,putative|Auto
155	gnl|lsbi|CPRT0000006252	Sjc_0066500|Sjp_0066500|SJC_S000837.210809 SJC_S000837.211207|MGC89921; MGC89921 protein;ko:K02969 small subunit ribosomal protein S20e, putative|Auto
156	gnl|lsbi|CPRT0000006262	Sjc_0066600|Sjp_0066600|SJC_S000839.238708 SJC_S000839.239251|Rpl30; ribosomal protein L30;ko:K02908 large subunit ribosomal protein L30e, putative|Auto
157	gnl|lsbi|CPRT0000006334	Sjc_0067360|Sjp_0067360|SJC_S000863.13219 SJC_S000863.41251|Acon; Aconitase [EC:4.2.1.3];ko:K01680 aconitate hydratase, putative
158	gnl|lsbi|CPRT0000006402	Sjc_0068090|Sjp_0068090|SJC_S000902.40409 SJC_S000902.95524|LOC487373; similar toUDP-galactose-4-epimerase; ko:K01784 UDP-glucose 4-epimerase,putative|Auto
159	gnl|lsbi|CPRT0000006530	Sjc_0069440|Sjp_0069440|SJC_S000957.9585 SJC_S000957.10800|Conserved hypothetical protein,IPR007052 CS,IPR008978 HSP20-like chaperone,domain-containing|Auto
160	gnl|lsbi|CPRT0000006586	Sjc_0070040|Sjp_0070040|SJC_S000966.89614 SJC_S000966.92697|Mitochondrial import inner membranetranslocase subunit Tim8, putative|Auto
161	gnl|lsbi|CPRT0000006608	Sjc_0070270|Sjp_0070270|SJC_S000968.81511 SJC_S000968.89552|cct2; chaperonin containing TCP1,subunit 2 (beta); ko:K09494 T-complex protein 1 subunit beta,putative|Auto
162	gnl|lsbi|CPRT0000006628	Sjc_0070480|Sjp_0070480|SJC_S000972.31110 SJC_S000972.38163|mtap; methylthioadenosinephosphorylase [EC:2.4.2.28]; ko:K00772 5'-methylthioadenosinephosphorylase, putative
163	gnl|lsbi|CPRT0000006754	Sjc_0071800|Sjp_0071800|SJC_S001022.32194 SJC_S001022.47411|gpmA; phosphoglycerate mutase[EC:5.4.2.1]; ko:K01834 phosphoglycerate mutase, putative
164	gnl|lsbi|CPRT0000006764	Sjc_0071910|Sjp_0071910|SJC_S001024.53391 SJC_S001024.54138|ran; ras-related nuclear protein;ko:K07936 RAN, member Ras oncogene family, putative|Auto
165	gnl|lsbi|CPRT0000006905	Sjc_0073420|Sjp_0073420|SJC_S001094.7001 SJC_S001094.19484|DNAJB11; DnaJ (Hsp40) homolog,subfamily B, member 11; ko:K09517 DnaJ homolog, subfamily B, member 11,putative|Auto
166	gnl|lsbi|CPRT0000006928	Sjc_0073670|Sjp_0073670|SJC_S001117.19370 SJC_S001117.30685|pgm1; phosphoglucomutase 1[EC:5.4.2.2]; ko:K01835 phosphoglucomutase, putative
167	gnl|lsbi|CPRT0000006936	Sjc_0073750|Sjp_0073750|SJC_S001123.2398 SJC_S001123.11135|Calponin-3 (Calponin, acidic isoform)(Calponin, non-muscle isoform), putative|Auto
168	gnl|lsbi|CPRT0000006969	Sjc_0074090|Sjp_0074090|SJC_S001150.11257 SJC_S001150.15952|MGC76307; 40S ribosomal protein S6;ko:K02991 small subunit ribosomal protein S6e, putative|Auto
169	gnl|lsbi|CPRT0000007013	Sjc_0074560|Sjp_0074560|SJC_S001162.8509 SJC_S001162.12147|expressed protein, putative|Auto
170	gnl|lsbi|CPRT0000007052	Sjc_0074960|Sjp_0074960|SJC_S001180.34425 SJC_S001180.36880|tceb1-prov; elongation factor SIIIp15 subunit; ko:K03872 transcription elongation factor B, polypeptide 1,putative|Auto
171	gnl|lsbi|CPRT0000007074	Sjc_0075210|Sjp_0075210|SJC_S001190.20538 SJC_S001190.25498|Vacuolar ATP synthase catalyticsubunit A (EC 3.6.3.14) (V-ATPase subunit A) (Vacuolar proton pump subunitalpha) (V-ATPase 69 kDa subunit), putative|Auto
172	gnl|lsbi|CPRT0000007109	Sjc_0075570|Sjp_0075570|SJC_S001218.23919 SJC_S001218.34120|LOC474808; similar toDelta-aminolevulinic acid dehydratase (Porphobilinogen synthase) (ALADH);ko:K01698 porphobilinogen synthase, putative|Auto
173	gnl|lsbi|CPRT0000007135	Sjc_0075840|Sjp_0075840|SJC_S001241.252682 SJC_S001241.266430|Cbr1; carbonyl reductase 1[EC:1.1.1.184]; ko:K00079 carbonyl reductase (NADPH), putative
174	gnl|lsbi|CPRT0000007151	Sjc_0076000|Sjp_0076000|SJC_S001246.20518 SJC_S001246.21201|MGC79723; MGC79723 protein; ko:K03626nascent polypeptide-associated complex subunit alpha, putative|Auto
175	gnl|lsbi|CPRT0000007235	Sjc_0076890|Sjp_0076890|SJC_S001293.78627 SJC_S001293.91834|robl; roadblock; ko:K01509adenosinetriphosphatase, putative|Auto
176	gnl|lsbi|CPRT0000007256	Sjc_0077110|Sjp_0077110|SJC_S001298.885 SJC_S001298.4937|Cathepsin B-like cysteine proteinaseprecursor (EC 3.4.22.-) (Antigen Sj31), putative|Auto
177	gnl|lsbi|CPRT0000007295	Sjc_0077530|Sjp_0077530|SJC_S001311.65400 SJC_S001311.71284|expressed protein, putative|Auto
178	gnl|lsbi|CPRT0000007344	Sjc_0078050|Sjp_0078050|SJC_S001324.48651 SJC_S001324.49554|LOC612604; similar to 60S ribosomalprotein L6 (TAX-responsive enhancer element binding protein 107)(TAXREB107) (Neoplasm-related protein C140); ko:K02934 large subunitribosomal protein L6e, putative|Auto
179	gnl|lsbi|CPRT0000007345	Sjc_0078060|Sjp_0078060|SJC_S001325.57679 SJC_S001325.67851|Gtpbp9; GTP-binding protein 9(putative); ko:K06942, putative|Auto
180	gnl|lsbi|CPRT0000007355	Sjc_0078170|Sjp_0078170|SJC_S001329.27925 SJC_S001329.36073|Arc-p20; ko:K05755 actin relatedprotein 2/3 complex, subunit 4, 20kDa, putative|Auto
181	gnl|lsbi|CPRT0000007557	Sjc_0080310|Sjp_0080310|SJC_S001493.174 SJC_S001493.20585|ATP-dependent RNA helicase DDX1 (EC3.6.1.-) (DEAD box protein 1), putative|Auto
182	gnl|lsbi|CPRT0000007640	Sjc_0081150|Sjp_0081150|SJC_S001566.85469 SJC_S001566.89899|Tegument antigen (I(H)A) (AntigenSmA22.6) (A12), putative|Auto
183	gnl|lsbi|CPRT0000007650	Sjc_0081250|Sjp_0081250|SJC_S001569.8353 SJC_S001569.10050|arpc5l; actin related protein 2/3complex, subunit 5-like; ko:K05754 actin related protein 2/3 complex,subunit 5, 16kDa, putative|Auto
184	gnl|lsbi|CPRT0000007769	Sjc_0082530|Sjp_0082530|SJC_S001652.6464 SJC_S001652.17184|T-cp1; Tcp1-like; ko:K09493 T-complexprotein 1 subunit alpha, putative|Auto
185	gnl|lsbi|CPRT0000007855	Sjc_0083460|Sjp_0083460|SJC_S001708.6042 SJC_S001708.33983|glucan phosphorylase [EC:2.4.1.1];ko:K00688 starch phosphorylase, putative
186	gnl|lsbi|CPRT0000007919	Sjc_0084120|Sjp_0084120|SJC_S001753.63182 SJC_S001753.80534|expressed protein, putative|Auto
187	gnl|lsbi|CPRT0000007939	Sjc_0084320|Sjp_0084320|SJC_S001757.23992 SJC_S001757.26847|Epididymal secretory protein E1precursor (Niemann Pick type C2 protein homolog) (16.5 kDa secretoryprotein), putative|Auto
188	gnl|lsbi|CPRT0000007943	Sjc_0084370|Sjp_0084370|SJC_S001760.27490 SJC_S001760.29142|Complement component 1 Qsubcomponent-binding protein, mitochondrial precursor (GlycoproteingC1qBP) (C1qBP) (GC1q-R protein), putative|Auto
189	gnl|lsbi|CPRT0000008057	Sjc_0085580|Sjp_0085580|SJC_S001812.25263 SJC_S001812.32540|Microtubule-associated protein RP/EBfamily member 1 (APC-binding protein EB1) (End-binding protein 1) (EB1),putative|Auto
190	gnl|lsbi|CPRT0000008084	Sjc_0085890|Sjp_0085890|SJC_S001834.8996 SJC_S001834.17717|TER94; ko:K01509adenosinetriphosphatase, putative|Auto
191	gnl|lsbi|CPRT0000008237	Sjc_0087520|Sjp_0087520|SJC_S001981.5181 SJC_S001981.5546|UPF0041 protein F53F10.3, putative|Auto
192	gnl|lsbi|CPRT0000008461	Sjc_0089940|Sjp_0089940|SJC_S002254.23737 SJC_S002254.28806|atp5a1; ATP synthase, H+transporting, mitochondrial F1 complex, alpha subunit 1, cardiac muscle[EC:3.6.3.14]; ko:K02132 F-type H+-transporting ATPase alpha chain,putative
193	gnl|lsbi|CPRT0000008532	Sjc_0090700|Sjp_0090700|SJC_S002318.2457 SJC_S002318.2841|60S ribosomal protein L13a(Transplantation antigen P198 homolog) (Fragment), putative|Auto
194	gnl|lsbi|CPRT0000008664	Sjc_0092100|Sjp_0092100|SJC_S002474.2735 SJC_S002474.8487|LMNB2, LMN2; lamin B2; ko:K07611 lamin,putative|Auto
195	gnl|lsbi|CPRT0000008665	Sjc_0092110|Sjp_0092110|SJC_S002474.49545 SJC_S002474.60321|lmnb2; lamin B2; ko:K07611 lamin,putative|Auto
196	gnl|lsbi|CPRT0000008685	Sjc_0092330|Sjp_0092330|SJC_S002490.4480 SJC_S002490.5232|Small nuclearribonucleoprotein-associated protein N (snRNP-N) (Sm protein N) (Sm-N)(SmN) (Sm-D), putative|Auto
197	gnl|lsbi|CPRT0000008710	Sjc_0092590|Sjp_0092590|SJC_S002509.12932 SJC_S002509.13833|ywhae-prov; tyrosine3-monooxygenase/tryptophan 5-monooxygenase activation protein, epsilonpolypeptide; ko:K06630 tyrosine 3-monooxygenase/tryptophan 5-monooxygenaseactivation, putative|Auto
198	gnl|lsbi|CPRT0000008723	Sjc_0092720|Sjp_0092720|SJC_S002520.143705 SJC_S002520.149037|dlat; dihydrolipoamideS-acetyltransferase (E2 component of pyruvate dehydrogenase complex)[EC:2.3.1.12]; ko:K00627 pyruvate dehydrogenase E2 component(dihydrolipoamide, putative
199	gnl|lsbi|CPRT0000008789	Sjc_0093470|Sjp_0093470|SJC_S002556.31224 SJC_S002556.46750|Rab GDP dissociation inhibitor alpha(Rab GDI alpha) (Guanosine diphosphate dissociation inhibitor 1) (GDI-1),putative|Auto
200	gnl|lsbi|CPRT0000008868	Sjc_0094310|Sjp_0094310|SJC_S002626.8835 SJC_S002626.27074|Four and a half LIM domains protein 2(FHL-2) (Skeletal muscle LIM-protein 3) (SLIM 3), putative|Auto
201	gnl|lsbi|CPRT0000008913	Sjc_0094770|Sjp_0094770|SJC_S002681.13918 SJC_S002681.36114|Major egg antigen (p40),putative|Auto
202	gnl|lsbi|CPRT0000009002	Sjc_0095720|Sjp_0095720|SJC_S002826.10333 SJC_S002826.11549|tryparedoxin peroxidase[EC:1.11.1.15]; ko:K03386 peroxiredoxin (alkyl hydroperoxide reductasesubunit C), putative
203	gnl|lsbi|CPRT0000009007	Sjc_0095780|Sjp_0095780|SJC_S002838.3972 SJC_S002838.8013|cct6a; chaperonin containing TCP1,subunit 6A (zeta 1); ko:K09498 T-complex protein 1 subunit zeta,putative|Auto
204	gnl|lsbi|CPRT0000009210	Sjc_0097880|Sjp_0097880|SJC_S003253.767 SJC_S003253.34418|IPR007110Immunoglobulin-like,domain-containing protein|Auto
205	gnl|lsbi|CPRT0000009337	Sjc_0099250|Sjp_0099250|SJC_S003622.61991 SJC_S003622.62653|RPL13A; ribosomal protein L13a;ko:K02872 large subunit ribosomal protein L13Ae, putative|Auto
206	gnl|lsbi|CPRT0000009359	Sjc_0099500|Sjp_0099500|SJC_S003645.22118 SJC_S003645.27093|expressed protein, putative|Auto
207	gnl|lsbi|CPRT0000009392	Sjc_0099850|Sjp_0099850|SJC_S003692.20649 SJC_S003692.48992|Titin (D-Titin) (Kettin),putative|Auto
208	gnl|lsbi|CPRT0000009425	Sjc_0100190|Sjp_0100190|SJC_S003732.69 SJC_S003732.20284|Reticulocyte-binding protein 2 precursor(PvRBP-2), putative|Auto
209	gnl|lsbi|CPRT0000009452	Sjc_0100480|Sjp_0100480|SJC_S003763.406 SJC_S003763.12997|Alpha-adducin (Erythrocyte adducinsubunit alpha), putative|Auto
210	gnl|lsbi|CPRT0000009494	Sjc_0100910|Sjp_0100910|SJC_S003821.9536 SJC_S003821.9916|Rplp2; ribosomal protein, large P2;ko:K02943 large subunit ribosomal protein LP2, putative|Auto
211	gnl|lsbi|CPRT0000009574	Sjc_0101740|Sjp_0101740|SJC_S003964.8541 SJC_S003964.10182|rps8-prov; ribosomal protein S8;ko:K02995 small subunit ribosomal protein S8e, putative|Auto
212	gnl|lsbi|CPRT0000009598	Sjc_0102000|Sjp_0102000|SJC_S003985.89715 SJC_S003985.106274|IPR007110Immunoglobulin-like,domain-containing protein|Auto
213	gnl|lsbi|CPRT0000009599	Sjc_0102010|Sjp_0102010|SJC_S003985.113851 SJC_S003985.128456|expressed protein, putative|Auto
214	gnl|lsbi|CPRT0000009683	Sjc_0102900|Sjp_0102900|SJC_S004077.15271 SJC_S004077.16287|LOC497007; hypothetical LOC497007[EC:1.1.1.1 1.1.1.284]; ko:K00001 alcohol dehydrogenase, putative
215	gnl|lsbi|CPRT0000009685	Sjc_0102920|Sjp_0102920|SJC_S004079.39313 SJC_S004079.48877|oat-prov; ornithine aminotransferase[EC:2.6.1.13]; ko:K00819 ornithine--oxo-acid transaminase, putative
216	gnl|lsbi|CPRT0000009690	Sjc_0102970|Sjp_0102970|SJC_S004087.19520 SJC_S004087.29537|MGC86218; MGC86218 protein[EC:2.3.1.12]; ko:K00627 pyruvate dehydrogenase E2 component(dihydrolipoamide, putative
217	gnl|lsbi|CPRT0000009708	Sjc_0103200|Sjp_0103200|SJC_S004096.4129 SJC_S004096.19446|Tropomyosin, putative|Auto
218	gnl|lsbi|CPRT0000009747	Sjc_0103630|Sjp_0103630|SJC_S004135.9019 SJC_S004135.19271|Basement membrane-specific heparansulfate proteoglycan core protein precursor (HSPG) (Perlecan) (PLC),putative|Auto
219	gnl|lsbi|CPRT0000009813	Sjc_0104290|Sjp_0104290|SJC_S004224.11096 SJC_S004224.12556|ctsla; cathepsin L, a [EC:3.4.22.15];ko:K01365 cathepsin L, putative
220	gnl|lsbi|CPRT0000009905	Sjc_0105260|Sjp_0105260|SJC_S004449.10603 SJC_S004449.11496|expressed protein, putative|Auto
221	gnl|lsbi|CPRT0000009944	Sjc_0105690|Sjp_0105690|SJC_S004547.47 SJC_S004547.8068|Conserved hypothetical protein, IPR001464Annexin,domain-containing|Auto
222	gnl|lsbi|CPRT0000009949	Sjc_0105750|Sjp_0105750|SJC_S004559.306 SJC_S004559.6991|Neutral alpha-glucosidase AB precursor(EC 3.2.1.84) (Glucosidase II subunit alpha), putative|Auto
223	gnl|lsbi|CPRT0000010045	Sjc_0106750|Sjp_0106750|SJC_S004835.13025 SJC_S004835.29272|Thioredoxin domain-containing protein4 precursor (Endoplasmic reticulum resident protein ERp44), putative|Auto
224	gnl|lsbi|CPRT0000010186	Sjc_0108220|Sjp_0108220|SJC_S005583.247 SJC_S005583.771|Filamin-A (Alpha-filamin) (Filamin-1)(Endothelial actin-binding protein) (Actin-binding protein 280) (ABP-280)(Nonmuscle filamin), putative|Auto
225	gnl|lsbi|CPRT0000010199	Sjc_0108350|Sjp_0108350|SJC_S005647.1123 SJC_S005647.1803|expressed protein, putative|Auto
226	gnl|lsbi|CPRT0000010243	Sjc_0108790|Sjp_0108790|SJC_S005751.1110 SJC_S005751.17066|Filamin-A (Alpha-filamin) (Filamin-1)(Endothelial actin-binding protein) (Actin-binding protein 280) (ABP-280)(Nonmuscle filamin), putative|Auto
227	gnl|lsbi|CPRT0000010364	Sjc_0110140|Sjp_0110140|SJC_S006762.106 SJC_S006762.294|Pyruvate kinase isozymes M1/M2 (EC2.7.1.40) (Pyruvate kinase muscle isozyme), putative|Auto
228	gnl|lsbi|CPRT0000010517	Sjc_0111740|Sjp_0111740|SJC_S007671.1586 SJC_S007671.4323|Heterogeneous nuclear ribonucleoproteinK (hnRNP K), putative|Auto
229	gnl|lsbi|CPRT0000010579	Sjc_0112430|Sjp_0112430|SJC_S007783.20434 SJC_S007783.22554|MGC89125; MGC89125 protein[EC:2.3.1.61]; ko:K00658 2-oxoglutarate dehydrogenase E2 component(dihydrolipoamide, putative
230	gnl|lsbi|CPRT0000010655	Sjc_0113270|Sjp_0113270|SJC_S007949.149 SJC_S007949.8255|Filamin-C (Gamma-filamin) (Filamin-2)(FLN-C) (Actin-binding-like protein) (ABP-L) (ABP-280-like protein),putative|Auto
231	gnl|lsbi|CPRT0000010679	Sjc_0113510|Sjp_0113510|SJC_S007983.7634 SJC_S007983.11025|Mlc1; Myosin alkali light chain 1;ko:K01376 E3.4.22.-, putative|Auto
232	gnl|lsbi|CPRT0000010698	Sjc_0113740|Sjp_0113740|SJC_S008057.300 SJC_S008057.2535|Prx5037; Peroxiredoxin 5037[EC:1.11.1.15]; ko:K03386 peroxiredoxin (alkyl hydroperoxide reductasesubunit C), putative
233	gnl|lsbi|CPRT0000010731	Sjc_0114080|Sjp_0114080|SJC_S008134.950 SJC_S008134.8829|Glud1; glutamate dehydrogenase 1[EC:1.4.1.3]; ko:K00261 glutamate dehydrogenase (NAD(P)+), putative
234	gnl|lsbi|CPRT0000011160	Sjc_0119040|Sjp_0119040|SJC_S010811.26 SJC_S010811.2002|Transitional endoplasmic reticulum ATPase(TER ATPase) (15S Mg(2+)-ATPase p97 subunit) (Valosin-containing protein)(VCP), putative|Auto
235	gnl|lsbi|CPRT0000011219	Sjc_0119780|Sjp_0119780|SJC_S012114.33 SJC_S012114.1360|Spectrin beta chain, putative|Auto
236	gnl|lsbi|CPRT0000011316	Sjc_0120910|Sjp_0120910|SJC_S013669.18586 SJC_S013669.26541|expressed protein, putative|Auto
237	gnl|lsbi|CPRT0000011452	Sjc_0122390|Sjp_0122390|SJC_S014608.1031 SJC_S014608.4912|Annexin A7 (Annexin VII) (Synexin),putative|Auto
238	gnl|lsbi|CPRT0000011603	Sjc_0124410|Sjp_0124410|SJC_S017521.223 SJC_S017521.549|hypothetical protein|Auto
239	gnl|lsbi|CPRT0000011699	Sjc_0126470|Sjp_0126470|SJC_S020573.782 SJC_S020573.3481|Conserved hypothetical protein,IPR006616 Protein of unknown function DM9,domain-containing|Auto
240	gnl|lsbi|CPRT0000011820	Sjc_0129000|Sjp_0129000|SJC_S023751.1305 SJC_S023751.2819|Tegument antigen (I(H)A) (AntigenSmA22.6) (A12), putative|Auto
241	gnl|lsbi|CPRT0000012071	Sjc_0131820|Sjp_0131820|SJC_S026108.3896 SJC_S026108.11746|hspa4; heat shock protein 4; ko:K09485heat shock protein 110kDa, putative|Auto
242	gnl|lsbi|CPRT0000012352	Sjc_0134970|Sjp_0134970|SJC_S028096.3021 SJC_S028096.3777|Dihydrolipoyllysine-residueacetyltransferase component of pyruvate dehydrogenase complex,mitochondrial precursor (EC 2.3.1.12) (E2) (Dihydrolipoamideacetyltransferase component of pyruvate dehydrogenase complex),putative|Auto
243	gnl|lsbi|CPRT0000012562	Sjc_0105160|Sjp_0105160|SJC_S004427.5711 SJC_S004427.9524|Retrovirus-related Pol polyprotein fromtransposon 17.6 [Includes: Protease (EC 3.4.23.-); Reverse transcriptase(EC 2.7.7.49); Endonuclease], putative

## Sheet: IgM
Schistosoma japonicum proteins that bind to non-immune human IgM.
No.	ID in Schistosoma japonicum Protein Database	Protein Described in the Database
1	gnl|lsbi|CPRT0000000020	Sjc_0000230|Sjp_0000230|SJC_S000000.850287 SJC_S000000.852149|Hel25E; Helicase at 25E; ko:K01509adenosinetriphosphatase, putative|Auto
2	gnl|lsbi|CPRT0000000067	Sjc_0000730|Sjp_0000730|SJC_S000001.895425 SJC_S000001.895710|T-complex protein 1 subunit gamma(TCP-1-gamma) (CCT-gamma) (Matricin) (mTRiC-P5), putative|Auto
3	gnl|lsbi|CPRT0000000068	Sjc_0000740|Sjp_0000740|SJC_S000001.898402 SJC_S000001.906217|Cctgamma; Cct; ko:K09495 T-complexprotein 1 subunit gamma, putative|Auto
4	gnl|lsbi|CPRT0000000070	Sjc_0000760|Sjp_0000760|SJC_S000001.957673 SJC_S000001.972513|Collagen alpha-1(I) chain precursor(Alpha-1 type I collagen), putative|Auto
5	gnl|lsbi|CPRT0000000095	Sjc_0001030|Sjp_0001030|SJC_S000002.175710 SJC_S000002.176239|Ppia; peptidylprolyl isomerase A[EC:5.2.1.8]; ko:K03767 peptidyl-prolyl cis-trans isomerase A (cyclophilinA), putative
6	gnl|lsbi|CPRT0000000115	Sjc_0001230|Sjp_0001230|SJC_S000002.805716 SJC_S000002.827033|Lgmn; legumain [EC:3.4.22.34];ko:K01369 legumain, putative
7	gnl|lsbi|CPRT0000000185	Sjc_0001960|Sjp_0001960|SJC_S000004.377299 SJC_S000004.379967|Voltage-dependent anion-selectivechannel protein 2 (Outer mitochondrial membrane protein porin),putative|Auto
8	gnl|lsbi|CPRT0000000212	Sjc_0002260|Sjp_0002260|SJC_S000005.175347 SJC_S000005.178479|sdha-prov; succinate dehydrogenasecomplex, subunit A, flavoprotein (Fp) [EC:1.3.5.1]; ko:K00234 succinatedehydrogenase (ubiquinone) flavoprotein subunit precursor, putative
9	gnl|lsbi|CPRT0000000218	Sjc_0002330|Sjp_0002330|SJC_S000005.531923 SJC_S000005.532894|Protein SET (Phosphatase 2Ainhibitor I2PP2A) (I-2PP2A) (Template-activating factor I) (TAF-I),putative|Auto
10	gnl|lsbi|CPRT0000000293	Sjc_0003110|Sjp_0003110|SJC_S000007.665557 SJC_S000007.671614|LOC477474; similar to Actin-relatedprotein 2/3 complex subunit 3 (ARP2/3 complex 21 kDa subunit) (p21-ARC);ko:K05756 actin related protein 2/3 complex, subunit 3, 21kDa,putative|Auto
11	gnl|lsbi|CPRT0000000393	Sjc_0004180|Sjp_0004180|SJC_S000011.314319 SJC_S000011.319493|Activator of 90 kDa heat shockprotein ATPase homolog 1 (AHA1), putative|Auto
12	gnl|lsbi|CPRT0000000412	Sjc_0004380|Sjp_0004380|SJC_S000012.296282 SJC_S000012.346722|FLNA; filamin A, alpha (actinbinding protein 280); ko:K04437 filamin, putative|Auto
13	gnl|lsbi|CPRT0000000419	Sjc_0004450|Sjp_0004450|SJC_S000012.706800 SJC_S000012.708051|FABP7; fatty acid binding protein7, brain; ko:K08756 fatty acid-binding protein 7, brain, putative|Auto
14	gnl|lsbi|CPRT0000000512	Sjc_0005480|Sjp_0005480|SJC_S000017.26599 SJC_S000017.32181|Gpd1; glycerol-3-phosphatedehydrogenase 1 (soluble) [EC:1.1.1.8]; ko:K00006 glycerol-3-phosphatedehydrogenase (NAD+), putative
15	gnl|lsbi|CPRT0000000530	Sjc_0005660|Sjp_0005660|SJC_S000017.417259 SJC_S000017.418129|Rps4x; ribosomal protein S4,X-linked; ko:K02987 small subunit ribosomal protein S4e, putative|Auto
16	gnl|lsbi|CPRT0000000616	Sjc_0006570|Sjp_0006570|SJC_S000021.98372 SJC_S000021.229565|TLN1, TLN; talin 1; ko:K06271 talin,putative|Auto
17	gnl|lsbi|CPRT0000000631	Sjc_0006730|Sjp_0006730|SJC_S000021.774196 SJC_S000021.774564|Histone H2B, putative|Auto
18	gnl|lsbi|CPRT0000000638	Sjc_0006800|Sjp_0006800|SJC_S000021.965481 SJC_S000021.969950|ctsd; cathepsin D (lysosomalaspartyl protease) [EC:3.4.23.5]; ko:K01379 cathepsin D, putative
19	gnl|lsbi|CPRT0000000683	Sjc_0007260|Sjp_0007260|SJC_S000023.57689 SJC_S000023.79442|Protein transport protein Sec23A(SEC23-related protein A), putative|Auto
20	gnl|lsbi|CPRT0000000757	Sjc_0008070|Sjp_0008070|SJC_S000026.210675 SJC_S000026.211229|Park7; Parkinson disease (autosomalrecessive, early onset) 7; ko:K05687 protein DJ-1, putative|Auto
21	gnl|lsbi|CPRT0000000786	Sjc_0008390|Sjp_0008390|SJC_S000027.394434 SJC_S000027.406183|PKM2; cytosolic thyroid hormonebinding protein/pyruvate kinase type M2 [EC:2.7.1.40]; ko:K00873 pyruvatekinase, putative
22	gnl|lsbi|CPRT0000000871	Sjc_0009310|Sjp_0009310|SJC_S000031.849318 SJC_S000031.850651|RPL18A; similar to ribosomalprotein L18a; ko:K02882 large subunit ribosomal protein L18Ae,putative|Auto
23	gnl|lsbi|CPRT0000000961	Sjc_0010330|Sjp_0010330|SJC_S000038.106272 SJC_S000038.150409|LOC477715; similar to Condensinsubunit 1 (Chromosome condensation-related SMC-associated protein 1)(Chromosome-associated protein D2) (hCAP-D2) (XCAP-D2 homolog); ko:K06677condensin complex subunit 1, putative|Auto
24	gnl|lsbi|CPRT0000000968	Sjc_0010400|Sjp_0010400|SJC_S000039.97756 SJC_S000039.99963|LOC555098; hypothetical proteinLOC555098; ko:K09490 heat shock 70kDa protein 5, putative|Auto
25	gnl|lsbi|CPRT0000001004	Sjc_0010800|Sjp_0010800|SJC_S000041.97197 SJC_S000041.105788|KARS; lysyl-tRNA synthetase[EC:6.1.1.6]; ko:K04567 lysyl-tRNA synthetase, class II, putative
26	gnl|lsbi|CPRT0000001131	Sjc_0012140|Sjp_0012140|SJC_S000050.345631 SJC_S000050.348383|T05E11.3; ko:K09487 heat shockprotein 90kDa beta, putative|Auto
27	gnl|lsbi|CPRT0000001178	Sjc_0012620|Sjp_0012620|SJC_S000054.39945 SJC_S000054.43506|Cell division cycle and apoptosisregulator protein 1 (Cell cycle and apoptosis regulatory protein 1)(CARP-1) (Death inducer with SAP domain), putative|Auto
28	gnl|lsbi|CPRT0000001187	Sjc_0012720|Sjp_0012720|SJC_S000055.4860 SJC_S000055.8041|eft-2; Elongation FacTor [EC:3.6.5.3];ko:K03234 elongation factor EF-2, putative
29	gnl|lsbi|CPRT0000001273	Sjc_0013630|Sjp_0013630|SJC_S000059.541449 SJC_S000059.555844|Troponin T (TnT), putative|Auto
30	gnl|lsbi|CPRT0000001308	Sjc_0013990|Sjp_0013990|SJC_S000061.178705 SJC_S000061.186064|CG5525; ko:K09496 T-complex protein1 subunit delta, putative|Auto
31	gnl|lsbi|CPRT0000001329	Sjc_0014200|Sjp_0014200|SJC_S000062.220010 SJC_S000062.241110|Annexin A7 (Annexin VII) (Synexin),putative|Auto
32	gnl|lsbi|CPRT0000001421	Sjc_0015190|Sjp_0015190|SJC_S000069.424248 SJC_S000069.426955|ubc-12; UBiquitin Conjugatingenzyme [EC:6.3.2.19]; ko:K01931 E6.3.2.19, putative
33	gnl|lsbi|CPRT0000001496	Sjc_0015980|Sjp_0015980|SJC_S000075.400675 SJC_S000075.401687|Guanine nucleotide-binding proteinsubunit beta 2-like 1 (Receptor of activated protein kinase C) (RACK),putative|Auto
34	gnl|lsbi|CPRT0000001505	Sjc_0016080|Sjp_0016080|SJC_S000076.225593 SJC_S000076.225961|Histone H2B, putative|Auto
35	gnl|lsbi|CPRT0000001507	Sjc_0016100|Sjp_0016100|SJC_S000076.234343 SJC_S000076.234654|Histone H4, putative|Auto
36	gnl|lsbi|CPRT0000001520	Sjc_0016250|Sjp_0016250|SJC_S000077.305872 SJC_S000077.310102|Protein FAM82B, putative|Auto
37	gnl|lsbi|CPRT0000001549	Sjc_0016550|Sjp_0016550|SJC_S000078.409589 SJC_S000078.438407|Atpalpha; Na pump subunit;ko:K01538 Na+/K+-exchanging ATPase, putative|Auto
38	gnl|lsbi|CPRT0000001567	Sjc_0016730|Sjp_0016730|SJC_S000080.475162 SJC_S000080.476658|LOC555160; hypothetical proteinLOC555160; ko:K09571 FK506-binding protein 4/5, putative|Auto
39	gnl|lsbi|CPRT0000001576	Sjc_0016830|Sjp_0016830|SJC_S000081.109818 SJC_S000081.111125|dnaja1; DnaJ (Hsp40) homolog,subfamily A, member 1; ko:K09502 DnaJ homolog, subfamily A, member 1,putative|Auto
40	gnl|lsbi|CPRT0000001673	Sjc_0017890|Sjp_0017890|SJC_S000087.94818 SJC_S000087.95712|97 kDa heat shock protein (Egg spermreceptor), putative|Auto
41	gnl|lsbi|CPRT0000001694	Sjc_0018120|Sjp_0018120|SJC_S000088.266839 SJC_S000088.267098|RpL11; Ribosomal protein L11;ko:K02868 large subunit ribosomal protein L11e, putative|Auto
42	gnl|lsbi|CPRT0000001766	Sjc_0018870|Sjp_0018870|SJC_S000094.93226 SJC_S000094.105045|hse-5; Heparan Sulfate-glucuronicacid-5-Epimerase [EC:5.1.3.17]; ko:K01793 heparosan-N-sulfate-glucuronate5-epimerase, putative
43	gnl|lsbi|CPRT0000001823	Sjc_0019470|Sjp_0019470|SJC_S000102.5942 SJC_S000102.6433|rps14; ribosomal protein S14; ko:K02955small subunit ribosomal protein S14e, putative|Auto
44	gnl|lsbi|CPRT0000001880	Sjc_0020080|Sjp_0020080|SJC_S000107.205603 SJC_S000107.223684|Adenylyl cyclase-associated protein1 (CAP 1), putative|Auto
45	gnl|lsbi|CPRT0000001939	Sjc_0020710|Sjp_0020710|SJC_S000112.212824 SJC_S000112.213840|Heterogeneous nuclearribonucleoprotein A2 homolog 1 (hnRNP A2(A)), putative|Auto
46	gnl|lsbi|CPRT0000001990	Sjc_0021240|Sjp_0021240|SJC_S000115.144445 SJC_S000115.151292|Major egg antigen (p40),putative|Auto
47	gnl|lsbi|CPRT0000002071	Sjc_0022080|Sjp_0022080|SJC_S000121.7526 SJC_S000121.10114|RCJMB04_32c11, EEF1B2; eukaryotictranslation elongation factor 1 beta 2; ko:K03232 elongation factor EF-1beta subunit, putative|Auto
48	gnl|lsbi|CPRT0000002152	Sjc_0022970|Sjp_0022970|SJC_S000130.40298 SJC_S000130.53531|CDC37; CDC37 cell division cycle 37homolog ; ko:K09554 cell division cycle protein 37, putative|Auto
49	gnl|lsbi|CPRT0000002199	Sjc_0023460|Sjp_0023460|SJC_S000133.441752 SJC_S000133.446912|hprt1; hypoxanthinephosphoribosyltransferase 1 [EC:2.4.2.8]; ko:K00760 hypoxanthinephosphoribosyltransferase, putative
50	gnl|lsbi|CPRT0000002201	Sjc_0023480|Sjp_0023480|SJC_S000134.61027 SJC_S000134.61292|expressed protein, putative|Auto
51	gnl|lsbi|CPRT0000002278	Sjc_0024270|Sjp_0024270|SJC_S000139.198757 SJC_S000139.218068|zgc:65802 [EC:3.4.16.5]; ko:K01287carboxypeptidase C, putative
52	gnl|lsbi|CPRT0000002299	Sjc_0024480|Sjp_0024480|SJC_S000141.271723 SJC_S000141.274990|fth1; ferritin, heavy polypeptide 1[EC:1.16.3.1]; ko:K00522 ferroxidase, putative
53	gnl|lsbi|CPRT0000002347	Sjc_0024970|Sjp_0024970|SJC_S000146.123199 SJC_S000146.123954|14-3-3 protein epsilon (Suppressorof Ras1 3-9), putative|Auto
54	gnl|lsbi|CPRT0000002371	Sjc_0025220|Sjp_0025220|SJC_S000148.161168 SJC_S000148.161941|RpS5a; Ribosomal protein S5a;ko:K02989 small subunit ribosomal protein S5e, putative|Auto
55	gnl|lsbi|CPRT0000002397	Sjc_0025490|Sjp_0025490|SJC_S000149.405749 SJC_S000149.427266|Putative aminopeptidase W07G4.4 (EC3.4.11.-), putative|Auto
56	gnl|lsbi|CPRT0000002471	Sjc_0026230|Sjp_0026230|SJC_S000157.132996 SJC_S000157.135482|HSPA9B, HSPA9; heat shock 70kDaprotein 9B (mortalin-2); ko:K04043 molecular chaperone DnaK, putative|Auto
57	gnl|lsbi|CPRT0000002575	Sjc_0027340|Sjp_0027340|SJC_S000166.102507 SJC_S000166.134491|Paramyosin (Antigen Sj97),putative|Auto
58	gnl|lsbi|CPRT0000002590	Sjc_0027490|Sjp_0027490|SJC_S000167.270832 SJC_S000167.271450|arf3; ADP-ribosylation factor 3;ko:K07937 ADP-ribosylation factor 1, putative|Auto
59	gnl|lsbi|CPRT0000002611	Sjc_0027720|Sjp_0027720|SJC_S000169.300403 SJC_S000169.371040|Intracellular protein transportprotein USO1 (Int-1), putative|Auto
60	gnl|lsbi|CPRT0000002635	Sjc_0027960|Sjp_0027960|SJC_S000172.160636 SJC_S000172.166974|expressed protein, putative|Auto
61	gnl|lsbi|CPRT0000002656	Sjc_0028180|Sjp_0028180|SJC_S000173.293640 SJC_S000173.305380|MGC89704; MGC89704 protein;ko:K03599 stringent starvation protein A, putative|Auto
62	gnl|lsbi|CPRT0000002659	Sjc_0028210|Sjp_0028210|SJC_S000174.14067 SJC_S000174.14417|expressed protein, putative|Auto
63	gnl|lsbi|CPRT0000002693	Sjc_0028550|Sjp_0028550|SJC_S000178.79889 SJC_S000178.85936|expressed protein, putative|Auto
64	gnl|lsbi|CPRT0000002705	Sjc_0028670|Sjp_0028670|SJC_S000180.220676 SJC_S000180.224093|LOC496939; hypothetical LOC496939;ko:K03232 elongation factor EF-1 beta subunit, putative|Auto
65	gnl|lsbi|CPRT0000002847	Sjc_0030210|Sjp_0030210|SJC_S000192.798468 SJC_S000192.799310|ywhab-prov; tyrosine3-monooxygenase/tryptophan 5-monooxygenase activation protein, betapolypeptide; ko:K06630 tyrosine 3-monooxygenase/tryptophan 5-monooxygenaseactivation, putative|Auto
66	gnl|lsbi|CPRT0000002896	Sjc_0030710|Sjp_0030710|SJC_S000195.357778 SJC_S000195.372302|LOC479854; similar to Ubiquitincarboxyl-terminal hydrolase 7 (Ubiquitin thiolesterase 7)(Ubiquitin-specific processing protease 7) (Deubiquitinating enzyme 7)(Herpesvirus associated ubiquitin-specific protease); ko:K01072 ubiquitinthiolesterase, putative|Auto
67	gnl|lsbi|CPRT0000002926	Sjc_0031010|Sjp_0031010|SJC_S000198.129378 SJC_S000198.153757|PGK1; phosphoglycerate kinase 1[EC:2.7.2.3]; ko:K00927 phosphoglycerate kinase, putative
68	gnl|lsbi|CPRT0000002984	Sjc_0031630|Sjp_0031630|SJC_S000203.85474 SJC_S000203.88251|Ald; Aldolase [EC:4.1.2.13];ko:K01623 fructose-bisphosphate aldolase, class I, putative
69	gnl|lsbi|CPRT0000003054	Sjc_0032370|Sjp_0032370|SJC_S000210.372257 SJC_S000210.373443|Thioredoxin peroxidase (EC1.11.1.15) (Peroxiredoxin) (Thioredoxin-dependent peroxide reductase)(Thiol-specific antioxidant protein), putative|Auto
70	gnl|lsbi|CPRT0000003202	Sjc_0033930|Sjp_0033930|SJC_S000230.121109 SJC_S000230.121433|RpS25; Ribosomal protein S25;ko:K02975 small subunit ribosomal protein S25e, putative|Auto
71	gnl|lsbi|CPRT0000003223	Sjc_0034150|Sjp_0034150|SJC_S000233.419026 SJC_S000233.435207|SPTAN1; spectrin, alpha,non-erythrocytic 1 (alpha-fodrin); ko:K06114 spectrin alpha, putative|Auto
72	gnl|lsbi|CPRT0000003316	Sjc_0035120|Sjp_0035120|SJC_S000247.69017 SJC_S000247.69507|RPS16; ribosomal protein S16;ko:K02960 small subunit ribosomal protein S16e, putative|Auto
73	gnl|lsbi|CPRT0000003350	Sjc_0035490|Sjp_0035490|SJC_S000250.234010 SJC_S000250.234250|CG8860; ko:K07342 protein transportprotein Sec61 subunit gamma and related proteins, putative|Auto
74	gnl|lsbi|CPRT0000003372	Sjc_0035720|Sjp_0035720|SJC_S000251.191315 SJC_S000251.198913|CCT8; chaperonin containing TCP1,subunit 8 (theta); ko:K09500 T-complex protein 1 subunit theta,putative|Auto
75	gnl|lsbi|CPRT0000003373	Sjc_0035730|Sjp_0035730|SJC_S000251.218292 SJC_S000251.242715|zip; zipper; ko:K01509adenosinetriphosphatase, putative|Auto
76	gnl|lsbi|CPRT0000003429	Sjc_0036390|Sjp_0036390|SJC_S000257.338312 SJC_S000257.338680|Histone H2B, putative|Auto
77	gnl|lsbi|CPRT0000003465	Sjc_0036750|Sjp_0036750|SJC_S000259.323896 SJC_S000259.343501|Conserved hypothetical protein,expressed protein, putative|Auto
78	gnl|lsbi|CPRT0000003511	Sjc_0037230|Sjp_0037230|SJC_S000265.183433 SJC_S000265.212667|G-oalpha47A; G protein o 47A;ko:K04534 guanine nucleotide binding protein (G protein), alpha opolypeptide, putative|Auto
79	gnl|lsbi|CPRT0000003545	Sjc_0037600|Sjp_0037600|SJC_S000270.29553 SJC_S000270.30592|MGC53393; similar to ribosomalprotein L5; ko:K02932 large subunit ribosomal protein L5e, putative|Auto
80	gnl|lsbi|CPRT0000003589	Sjc_0038060|Sjp_0038060|SJC_S000275.55617 SJC_S000275.110158|Ciliary dynein heavy chain 5(Axonemal beta dynein heavy chain 5) (HL1), putative|Auto
81	gnl|lsbi|CPRT0000003597	Sjc_0038170|Sjp_0038170|SJC_S000278.78933 SJC_S000278.81404|Transmembrane emp24 domain-containingprotein 4 precursor (p26), putative|Auto
82	gnl|lsbi|CPRT0000003604	Sjc_0038240|Sjp_0038240|SJC_S000278.241729 SJC_S000278.246150|Txnl2; thioredoxin-like 2;ko:K07390 monothiol glutaredoxin, putative|Auto
83	gnl|lsbi|CPRT0000003610	Sjc_0038300|Sjp_0038300|SJC_S000279.176881 SJC_S000279.179299|GSTM1; glutathione S-transferase M1[EC:2.5.1.18]; ko:K00799 glutathione S-transferase, putative
84	gnl|lsbi|CPRT0000003685	Sjc_0039090|Sjp_0039090|SJC_S000291.109828 SJC_S000291.110684|MGC80314; MGC80314 protein;ko:K03671 thioredoxin 1, putative|Auto
85	gnl|lsbi|CPRT0000003762	Sjc_0039930|Sjp_0039930|SJC_S000305.40529 SJC_S000305.41048|MGC75699; ribosomal protein S3;ko:K02985 small subunit ribosomal protein S3e, putative|Auto
86	gnl|lsbi|CPRT0000003876	Sjc_0041100|Sjp_0041100|SJC_S000320.803 SJC_S000320.60137|LOC482266; similar to Filamin C(Gamma-filamin) (Filamin 2) (Protein FLNc) (Actin-binding-like protein)(ABP-L) (ABP-280-like protein); ko:K04437 filamin, putative|Auto
87	gnl|lsbi|CPRT0000003903	Sjc_0041380|Sjp_0041380|SJC_S000325.521933 SJC_S000325.544411|Glul; glutamate-ammonia ligase(glutamine synthetase) [EC:6.3.1.2]; ko:K01915 glutamine synthetase,putative
88	gnl|lsbi|CPRT0000003906	Sjc_0041410|Sjp_0041410|SJC_S000325.612804 SJC_S000325.623210|LOC554903; hypothetical proteinLOC554903; ko:K09584 protein disulfide isomerase family A, member 6,putative|Auto
89	gnl|lsbi|CPRT0000003924	Sjc_0041620|Sjp_0041620|SJC_S000328.201573 SJC_S000328.208841|Conserved hypothetical protein,IPR006616 Protein of unknown function DM9,domain-containing|Auto
90	gnl|lsbi|CPRT0000003959	Sjc_0042030|Sjp_0042030|SJC_S000335.55411 SJC_S000335.56934|eef1g; eukaryotic translationelongation factor 1 gamma; ko:K03233 elongation factor EF-1 gamma subunit,putative|Auto
91	gnl|lsbi|CPRT0000003962	Sjc_0042060|Sjp_0042060|SJC_S000335.113093 SJC_S000335.117879|Eukaryotic initiation factor 4A (EC3.6.1.-) (ATP-dependent RNA helicase eIF4A) (eIF-4A), putative|Auto
92	gnl|lsbi|CPRT0000004144	Sjc_0043990|Sjp_0043990|SJC_S000363.380830 SJC_S000363.390213|Ugp2; UDP-glucose pyrophosphorylase2 [EC:2.7.7.9]; ko:K00963 UTP--glucose-1-phosphate uridylyltransferase,putative
93	gnl|lsbi|CPRT0000004176	Sjc_0044370|Sjp_0044370|SJC_S000370.162646 SJC_S000370.181133|expressed protein, putative|Auto
94	gnl|lsbi|CPRT0000004195	Sjc_0044580|Sjp_0044580|SJC_S000372.140724 SJC_S000372.157398|IPR002048 Calcium-bindingEF-hand,domain-containing protein|Auto
95	gnl|lsbi|CPRT0000004199	Sjc_0044630|Sjp_0044630|SJC_S000376.8999 SJC_S000376.9502|Ras-related protein Rab-1A,putative|Auto
96	gnl|lsbi|CPRT0000004203	Sjc_0044670|Sjp_0044670|SJC_S000376.73152 SJC_S000376.73769|Heat shock protein 90, putative|Auto
97	gnl|lsbi|CPRT0000004300	Sjc_0045680|Sjp_0045680|SJC_S000391.191822 SJC_S000391.199298|cct5-prov; chaperonin containingTCP1, subunit 5 (epsilon); ko:K09497 T-complex protein 1 subunit epsilon,putative|Auto
98	gnl|lsbi|CPRT0000004313	Sjc_0045820|Sjp_0045820|SJC_S000394.68058 SJC_S000394.71965|ECaSt/PDI; ER calcistorin[EC:5.3.4.1]; ko:K01829 protein disulfide-isomerase, putative
99	gnl|lsbi|CPRT0000004328	Sjc_0046010|Sjp_0046010|SJC_S000398.127555 SJC_S000398.140508|LOC481620; similar to aldehydedehydrogenase 1B1 precursor; ko:K00128 aldehyde dehydrogenase (NAD+),putative|Auto
100	gnl|lsbi|CPRT0000004339	Sjc_0046120|Sjp_0046120|SJC_S000399.199187 SJC_S000399.239953|Dhc64C; Dynein heavy chain 64C;ko:K01376 E3.4.22.-, putative|Auto
101	gnl|lsbi|CPRT0000004432	Sjc_0047060|Sjp_0047060|SJC_S000414.223090 SJC_S000414.228758|Tegument antigen (I(H)A) (AntigenSmA22.6) (A12), putative|Auto
102	gnl|lsbi|CPRT0000004506	Sjc_0047830|Sjp_0047830|SJC_S000424.74329 SJC_S000424.74929|Thioredoxin peroxidase 2 (EC1.11.1.15) (Peroxiredoxin 2) (Thioredoxin-dependent peroxide reductase 2)(Thiol-specific antioxidant protein 2), putative|Auto
103	gnl|lsbi|CPRT0000004580	Sjc_0048580|Sjp_0048580|SJC_S000439.12584 SJC_S000439.38004|Titin (D-Titin) (Kettin),putative|Auto
104	gnl|lsbi|CPRT0000004615	Sjc_0048990|Sjp_0048990|SJC_S000449.4635 SJC_S000449.12119|Receptor expression-enhancing protein5, putative|Auto
105	gnl|lsbi|CPRT0000004658	Sjc_0049430|Sjp_0049430|SJC_S000457.40333 SJC_S000457.47397|LOC477123; similar to GMP synthase[glutamine-hydrolyzing] (Glutamine amidotransferase) (GMP synthetase)[EC:6.3.5.2]; ko:K01951 GMP synthase (glutamine-hydrolysing),putative
106	gnl|lsbi|CPRT0000004688	Sjc_0049730|Sjp_0049730|SJC_S000460.64724 SJC_S000460.161421|Ank; Ankyrin; ko:K09259 ankyrin onlyfamily, other, putative|Auto
107	gnl|lsbi|CPRT0000004726	Sjc_0050140|Sjp_0050140|SJC_S000466.129801 SJC_S000466.137028|Psmc2; proteasome (prosome,macropain) 26S subunit, ATPase 2; ko:K03061 26S proteasome regulatorysubunit T1, putative|Auto
108	gnl|lsbi|CPRT0000004837	Sjc_0051340|Sjp_0051340|SJC_S000485.43972 SJC_S000485.44573|High mobility group protein DSP1(Protein dorsal switch 1), putative|Auto
109	gnl|lsbi|CPRT0000004936	Sjc_0052370|Sjp_0052370|SJC_S000496.81450 SJC_S000496.93454|ATPase; F02C9.3 [EC:3.6.3.1];ko:K01530 phospholipid-translocating ATPase, putative
110	gnl|lsbi|CPRT0000005061	Sjc_0053680|Sjp_0053680|SJC_S000532.79632 SJC_S000532.80447|14-3-3 protein beta/alpha-A,putative|Auto
111	gnl|lsbi|CPRT0000005112	Sjc_0054230|Sjp_0054230|SJC_S000544.46471 SJC_S000544.54111|ENO1; enolase 1, (alpha)[EC:4.2.1.11]; ko:K01689 enolase, putative
112	gnl|lsbi|CPRT0000005134	Sjc_0054470|Sjp_0054470|SJC_S000549.233008 SJC_S000549.233581|L-lactate dehydrogenase A chain (EC1.1.1.27) (LDH-A), putative|Auto
113	gnl|lsbi|CPRT0000005144	Sjc_0054610|Sjp_0054610|SJC_S000552.39072 SJC_S000552.93340|expressed protein, putative|Auto
114	gnl|lsbi|CPRT0000005165	Sjc_0054830|Sjp_0054830|SJC_S000556.67670 SJC_S000556.123862|Mhc; Myosin heavy chain; ko:K01509adenosinetriphosphatase, putative|Auto
115	gnl|lsbi|CPRT0000005228	Sjc_0055510|Sjp_0055510|SJC_S000572.81714 SJC_S000572.92142|Phosphatidylinositol transfer proteinalpha isoform (PtdIns transfer protein alpha) (PtdInsTP) (PI-TP-alpha)(Phosphatidylinositol-transfer protein 35 kDa isoform) (PI-TP 35 kdaisoform), putative|Auto
116	gnl|lsbi|CPRT0000005256	Sjc_0055830|Sjp_0055830|SJC_S000580.141358 SJC_S000580.150699|MGC52808; similar to ribophorin I[EC:2.4.1.119]; ko:K00730 dolichyl-diphosphooligosaccharide--proteinglycosyltransferase, putative
117	gnl|lsbi|CPRT0000005287	Sjc_0056150|Sjp_0056150|SJC_S000584.272992 SJC_S000584.278191|DPYSL2; dihydropyrimidinase-like 2;ko:K07528 dihydropyrimidinase-like 2, putative|Auto
118	gnl|lsbi|CPRT0000005291	Sjc_0056190|Sjp_0056190|SJC_S000585.27069 SJC_S000585.61040|THO complex subunit 2 (Tho2),putative|Auto
119	gnl|lsbi|CPRT0000005479	Sjc_0058160|Sjp_0058160|SJC_S000630.47509 SJC_S000630.56915|MGC84267; MGC84267 protein[EC:1.1.1.125]; ko:K00065 2-deoxy-D-gluconate 3-dehydrogenase,putative
120	gnl|lsbi|CPRT0000005795	Sjc_0061560|Sjp_0061560|SJC_S000710.87049 SJC_S000710.87531|Conserved hypothetical protein,IPR006015 Universal stress protein (Usp),IPR006016UspA,domain-containing|Auto
121	gnl|lsbi|CPRT0000005797	Sjc_0061580|Sjp_0061580|SJC_S000710.120643 SJC_S000710.130104|RCJMB04_2d15, CANX; calnexin;ko:K08054 calnexin, putative|Auto
122	gnl|lsbi|CPRT0000005824	Sjc_0061870|Sjp_0061870|SJC_S000717.29137 SJC_S000717.40163|Annexin A4 (Annexin IV) (LipocortinIV) (Endonexin I) (Chromobindin-4) (Protein II) (P32.5) (Placentalanticoagulant protein II) (PAP-II) (PP4-X) (35-beta calcimedin)(Carbohydrate-binding protein P33/P41) (P33/41), putative|Auto
123	gnl|lsbi|CPRT0000005850	Sjc_0062180|Sjp_0062180|SJC_S000722.66822 SJC_S000722.164686|RCJMB04_17g3, CCT7; chaperonincontaining TCP1, subunit 7 (eta); ko:K09499 T-complex protein 1 subuniteta, putative|Auto
124	gnl|lsbi|CPRT0000005861	Sjc_0062310|Sjp_0062310|SJC_S000723.234455 SJC_S000723.235493|ATP:ADP antiporter; ko:K05863solute carrier family 25 (mitochondrial carrier; adenine nucleotide,putative|Auto
125	gnl|lsbi|CPRT0000005866	Sjc_0062360|Sjp_0062360|SJC_S000723.321610 SJC_S000723.324281|expressed protein, putative|Auto
126	gnl|lsbi|CPRT0000005867	Sjc_0062370|Sjp_0062370|SJC_S000723.346116 SJC_S000723.359412|expressed protein, putative|Auto
127	gnl|lsbi|CPRT0000005868	Sjc_0062380|Sjp_0062380|SJC_S000724.651 SJC_S000724.15529|Myosin regulatory light chain 2, smoothmuscle minor isoform (G1) (DTNB) (MLC-2) (Isoform L20-B1), putative|Auto
128	gnl|lsbi|CPRT0000005878	Sjc_0062490|Sjp_0062490|SJC_S000727.30399 SJC_S000727.32301|LOC478348; similar to ribosomalprotein L4; ko:K02930 large subunit ribosomal protein L4e, putative|Auto
129	gnl|lsbi|CPRT0000005887	Sjc_0062580|Sjp_0062580|SJC_S000728.23334 SJC_S000728.31739|Calponin-3 (Calponin, acidic isoform)(Calponin, non-muscle isoform), putative|Auto
130	gnl|lsbi|CPRT0000005980	Sjc_0063550|Sjp_0063550|SJC_S000759.35351 SJC_S000759.38538|gst-3; Glutathione S-Transferase[EC:2.5.1.18]; ko:K00799 glutathione S-transferase, putative
131	gnl|lsbi|CPRT0000006105	Sjc_0064950|Sjp_0064950|SJC_S000805.1230 SJC_S000805.12246|Annexin A13 (Annexin XIII),putative|Auto
132	gnl|lsbi|CPRT0000006131	Sjc_0065210|Sjp_0065210|SJC_S000809.251986 SJC_S000809.345853|Ankyrin-2 (Brain ankyrin)(Ankyrin-B) (Ankyrin, nonerythroid), putative|Auto
133	gnl|lsbi|CPRT0000006152	Sjc_0065450|Sjp_0065450|SJC_S000817.137463 SJC_S000817.152863|Ak1; adenylate kinase 1[EC:2.7.4.3]; ko:K00939 adenylate kinase, putative
134	gnl|lsbi|CPRT0000006153	Sjc_0065460|Sjp_0065460|SJC_S000817.157560 SJC_S000817.157887|Adenylate kinase (EC 2.7.4.3)(ATP-AMP transphosphorylase) (AK), putative|Auto
135	gnl|lsbi|CPRT0000006157	Sjc_0065510|Sjp_0065510|SJC_S000823.27623 SJC_S000823.42650|ube1; ubiquitin-activating enzyme E1(A1S9T and BN75 temperature sensitivity complementing) [EC:6.3.2.19];ko:K03178 ubiquitin-activating enzyme E1, putative
136	gnl|lsbi|CPRT0000006226	Sjc_0066230|Sjp_0066230|SJC_S000835.161318 SJC_S000835.161629|Histone H4, putative|Auto
137	gnl|lsbi|CPRT0000006237	Sjc_0066340|Sjp_0066340|SJC_S000836.233320 SJC_S000836.233695|Cystatin-B (Stefin-B),putative|Auto
138	gnl|lsbi|CPRT0000006251	Sjc_0066490|Sjp_0066490|SJC_S000837.167109 SJC_S000837.192188|Gsn; gelsolin; ko:K05768 gelsolin,putative|Auto
139	gnl|lsbi|CPRT0000006262	Sjc_0066600|Sjp_0066600|SJC_S000839.238708 SJC_S000839.239251|Rpl30; ribosomal protein L30;ko:K02908 large subunit ribosomal protein L30e, putative|Auto
140	gnl|lsbi|CPRT0000006402	Sjc_0068090|Sjp_0068090|SJC_S000902.40409 SJC_S000902.95524|LOC487373; similar toUDP-galactose-4-epimerase; ko:K01784 UDP-glucose 4-epimerase,putative|Auto
141	gnl|lsbi|CPRT0000006437	Sjc_0068450|Sjp_0068450|SJC_S000910.26168 SJC_S000910.33868|expressed protein, putative|Auto
142	gnl|lsbi|CPRT0000006530	Sjc_0069440|Sjp_0069440|SJC_S000957.9585 SJC_S000957.10800|Conserved hypothetical protein,IPR007052 CS,IPR008978 HSP20-like chaperone,domain-containing|Auto
143	gnl|lsbi|CPRT0000006608	Sjc_0070270|Sjp_0070270|SJC_S000968.81511 SJC_S000968.89552|cct2; chaperonin containing TCP1,subunit 2 (beta); ko:K09494 T-complex protein 1 subunit beta,putative|Auto
144	gnl|lsbi|CPRT0000006628	Sjc_0070480|Sjp_0070480|SJC_S000972.31110 SJC_S000972.38163|mtap; methylthioadenosinephosphorylase [EC:2.4.2.28]; ko:K00772 5'-methylthioadenosinephosphorylase, putative
145	gnl|lsbi|CPRT0000006754	Sjc_0071800|Sjp_0071800|SJC_S001022.32194 SJC_S001022.47411|gpmA; phosphoglycerate mutase[EC:5.4.2.1]; ko:K01834 phosphoglycerate mutase, putative
146	gnl|lsbi|CPRT0000006877	Sjc_0073100|Sjp_0073100|SJC_S001069.39726 SJC_S001069.74606|Basement membrane proteoglycanprecursor (Perlecan homolog) (Protein unc-52) (Uncoordinated protein 52),putative|Auto
147	gnl|lsbi|CPRT0000006936	Sjc_0073750|Sjp_0073750|SJC_S001123.2398 SJC_S001123.11135|Calponin-3 (Calponin, acidic isoform)(Calponin, non-muscle isoform), putative|Auto
148	gnl|lsbi|CPRT0000006995	Sjc_0074360|Sjp_0074360|SJC_S001154.128673 SJC_S001154.130249|Splicing factor,arginine/serine-rich 4, putative|Auto
149	gnl|lsbi|CPRT0000007013	Sjc_0074560|Sjp_0074560|SJC_S001162.8509 SJC_S001162.12147|expressed protein, putative|Auto
150	gnl|lsbi|CPRT0000007073	Sjc_0075200|Sjp_0075200|SJC_S001190.3954 SJC_S001190.15087|Vha68-2 [EC:3.6.3.14]; ko:K02145V-type H+-transporting ATPase subunit A, putative
151	gnl|lsbi|CPRT0000007151	Sjc_0076000|Sjp_0076000|SJC_S001246.20518 SJC_S001246.21201|MGC79723; MGC79723 protein; ko:K03626nascent polypeptide-associated complex subunit alpha, putative|Auto
152	gnl|lsbi|CPRT0000007235	Sjc_0076890|Sjp_0076890|SJC_S001293.78627 SJC_S001293.91834|robl; roadblock; ko:K01509adenosinetriphosphatase, putative|Auto
153	gnl|lsbi|CPRT0000007345	Sjc_0078060|Sjp_0078060|SJC_S001325.57679 SJC_S001325.67851|Gtpbp9; GTP-binding protein 9(putative); ko:K06942, putative|Auto
154	gnl|lsbi|CPRT0000007355	Sjc_0078170|Sjp_0078170|SJC_S001329.27925 SJC_S001329.36073|Arc-p20; ko:K05755 actin relatedprotein 2/3 complex, subunit 4, 20kDa, putative|Auto
155	gnl|lsbi|CPRT0000007568	Sjc_0080420|Sjp_0080420|SJC_S001515.3174 SJC_S001515.3483|Dynein light chain LC6, flagellar outerarm, putative|Auto
156	gnl|lsbi|CPRT0000007605	Sjc_0080800|Sjp_0080800|SJC_S001559.109201 SJC_S001559.111596|MGC79754; MGC79754 protein;ko:K02937 large subunit ribosomal protein L7e, putative|Auto
157	gnl|lsbi|CPRT0000007640	Sjc_0081150|Sjp_0081150|SJC_S001566.85469 SJC_S001566.89899|Tegument antigen (I(H)A) (AntigenSmA22.6) (A12), putative|Auto
158	gnl|lsbi|CPRT0000007652	Sjc_0081270|Sjp_0081270|SJC_S001569.30431 SJC_S001569.63753|expressed protein, putative|Auto
159	gnl|lsbi|CPRT0000007697	Sjc_0081760|Sjp_0081760|SJC_S001591.720 SJC_S001591.29391|Calcium-transporting ATPasesarcoplasmic/endoplasmic reticulum type (EC 3.6.3.8) (Calcium pump),putative|Auto
160	gnl|lsbi|CPRT0000007731	Sjc_0082130|Sjp_0082130|SJC_S001622.484 SJC_S001622.2143|Sarcoplasmic/endoplasmic reticulumcalcium ATPase 3 (EC 3.6.3.8) (Calcium pump 3) (SERCA3) (SR Ca(2+)-ATPase3) (ChkSERCA3), putative|Auto
161	gnl|lsbi|CPRT0000007732	Sjc_0082140|Sjp_0082140|SJC_S001622.6942 SJC_S001622.20255|Calcium-transporting ATPasesarcoplasmic/endoplasmic reticulum type (EC 3.6.3.8) (Calcium pump),putative|Auto
162	gnl|lsbi|CPRT0000007769	Sjc_0082530|Sjp_0082530|SJC_S001652.6464 SJC_S001652.17184|T-cp1; Tcp1-like; ko:K09493 T-complexprotein 1 subunit alpha, putative|Auto
163	gnl|lsbi|CPRT0000007787	Sjc_0082730|Sjp_0082730|SJC_S001674.8762 SJC_S001674.9377|LOC476387; similar to 40S ribosomalprotein S9; ko:K02997 small subunit ribosomal protein S9e, putative|Auto
164	gnl|lsbi|CPRT0000007855	Sjc_0083460|Sjp_0083460|SJC_S001708.6042 SJC_S001708.33983|glucan phosphorylase [EC:2.4.1.1];ko:K00688 starch phosphorylase, putative
165	gnl|lsbi|CPRT0000007896	Sjc_0083870|Sjp_0083870|SJC_S001732.44892 SJC_S001732.65568|Arg2; arginase type II [EC:3.5.3.1];ko:K01476 arginase, putative
166	gnl|lsbi|CPRT0000008084	Sjc_0085890|Sjp_0085890|SJC_S001834.8996 SJC_S001834.17717|TER94; ko:K01509adenosinetriphosphatase, putative|Auto
167	gnl|lsbi|CPRT0000008408	Sjc_0089380|Sjp_0089380|SJC_S002233.74605 SJC_S002233.82021|W04G3.5 [EC:2.7.6.1]; ko:K00948ribose-phosphate pyrophosphokinase, putative
168	gnl|lsbi|CPRT0000008461	Sjc_0089940|Sjp_0089940|SJC_S002254.23737 SJC_S002254.28806|atp5a1; ATP synthase, H+transporting, mitochondrial F1 complex, alpha subunit 1, cardiac muscle[EC:3.6.3.14]; ko:K02132 F-type H+-transporting ATPase alpha chain,putative
169	gnl|lsbi|CPRT0000008703	Sjc_0092520|Sjp_0092520|SJC_S002504.12737 SJC_S002504.13172|tsr; twinstar; ko:K05765 cofilin,putative|Auto
170	gnl|lsbi|CPRT0000008710	Sjc_0092590|Sjp_0092590|SJC_S002509.12932 SJC_S002509.13833|ywhae-prov; tyrosine3-monooxygenase/tryptophan 5-monooxygenase activation protein, epsilonpolypeptide; ko:K06630 tyrosine 3-monooxygenase/tryptophan 5-monooxygenaseactivation, putative|Auto
171	gnl|lsbi|CPRT0000008721	Sjc_0092700|Sjp_0092700|SJC_S002520.117611 SJC_S002520.120161|LOC489406; similar todihydrolipoamide S-acetyltransferase (E2 component of pyruvatedehydrogenase complex); ko:K00627 pyruvate dehydrogenase E2 component(dihydrolipoamide, putative|Auto
172	gnl|lsbi|CPRT0000008868	Sjc_0094310|Sjp_0094310|SJC_S002626.8835 SJC_S002626.27074|Four and a half LIM domains protein 2(FHL-2) (Skeletal muscle LIM-protein 3) (SLIM 3), putative|Auto
173	gnl|lsbi|CPRT0000008913	Sjc_0094770|Sjp_0094770|SJC_S002681.13918 SJC_S002681.36114|Major egg antigen (p40),putative|Auto
174	gnl|lsbi|CPRT0000009002	Sjc_0095720|Sjp_0095720|SJC_S002826.10333 SJC_S002826.11549|tryparedoxin peroxidase[EC:1.11.1.15]; ko:K03386 peroxiredoxin (alkyl hydroperoxide reductasesubunit C), putative
175	gnl|lsbi|CPRT0000009007	Sjc_0095780|Sjp_0095780|SJC_S002838.3972 SJC_S002838.8013|cct6a; chaperonin containing TCP1,subunit 6A (zeta 1); ko:K09498 T-complex protein 1 subunit zeta,putative|Auto
176	gnl|lsbi|CPRT0000009020	Sjc_0095920|Sjp_0095920|SJC_S002858.9426 SJC_S002858.14300|Prohibitin-2 (B-cellreceptor-associated protein BAP37) (BAP-37), putative|Auto
177	gnl|lsbi|CPRT0000009210	Sjc_0097880|Sjp_0097880|SJC_S003253.767 SJC_S003253.34418|IPR007110Immunoglobulin-like,domain-containing protein|Auto
178	gnl|lsbi|CPRT0000009283	Sjc_0098670|Sjp_0098670|SJC_S003559.1654 SJC_S003559.4802|Calpain (EC 3.4.22.-)(Calcium-activated neutral proteinase) (CANP), putative|Auto
179	gnl|lsbi|CPRT0000009328	Sjc_0099150|Sjp_0099150|SJC_S003617.39066 SJC_S003617.44166|Rab2; RAB2, member RAS oncogenefamily; ko:K07877 RAB2, member Ras oncogene family, putative|Auto
180	gnl|lsbi|CPRT0000009392	Sjc_0099850|Sjp_0099850|SJC_S003692.20649 SJC_S003692.48992|Titin (D-Titin) (Kettin),putative|Auto
181	gnl|lsbi|CPRT0000009408	Sjc_0100020|Sjp_0100020|SJC_S003714.10924 SJC_S003714.20735|Staphylococcal nuclease domain-containing protein 1 (p100 co-activator) (100 kDa coactivator),putative|Auto
182	gnl|lsbi|CPRT0000009494	Sjc_0100910|Sjp_0100910|SJC_S003821.9536 SJC_S003821.9916|Rplp2; ribosomal protein, large P2;ko:K02943 large subunit ribosomal protein LP2, putative|Auto
183	gnl|lsbi|CPRT0000009599	Sjc_0102010|Sjp_0102010|SJC_S003985.113851 SJC_S003985.128456|expressed protein, putative|Auto
184	gnl|lsbi|CPRT0000009708	Sjc_0103200|Sjp_0103200|SJC_S004096.4129 SJC_S004096.19446|Tropomyosin, putative|Auto
185	gnl|lsbi|CPRT0000009747	Sjc_0103630|Sjp_0103630|SJC_S004135.9019 SJC_S004135.19271|Basement membrane-specific heparansulfate proteoglycan core protein precursor (HSPG) (Perlecan) (PLC),putative|Auto
186	gnl|lsbi|CPRT0000009759	Sjc_0103750|Sjp_0103750|SJC_S004154.3773 SJC_S004154.4284|rps10-prov; ribosomal protein S10;ko:K02947 small subunit ribosomal protein S10e, putative|Auto
187	gnl|lsbi|CPRT0000009767	Sjc_0103830|Sjp_0103830|SJC_S004164.37929 SJC_S004164.38363|Actin-1, putative|Auto
188	gnl|lsbi|CPRT0000009795	Sjc_0104110|Sjp_0104110|SJC_S004204.11384 SJC_S004204.12020|Sar1b; SAR1 gene homolog B ;ko:K07954 SAR1B, putative|Auto
189	gnl|lsbi|CPRT0000009813	Sjc_0104290|Sjp_0104290|SJC_S004224.11096 SJC_S004224.12556|ctsla; cathepsin L, a [EC:3.4.22.15];ko:K01365 cathepsin L, putative
190	gnl|lsbi|CPRT0000009905	Sjc_0105260|Sjp_0105260|SJC_S004449.10603 SJC_S004449.11496|expressed protein, putative|Auto
191	gnl|lsbi|CPRT0000009944	Sjc_0105690|Sjp_0105690|SJC_S004547.47 SJC_S004547.8068|Conserved hypothetical protein, IPR001464Annexin,domain-containing|Auto
192	gnl|lsbi|CPRT0000009966	Sjc_0105930|Sjp_0105930|SJC_S004652.497 SJC_S004652.5592|Filamin-C (Gamma-filamin) (Filamin-2)(FLN-C) (Actin-binding-like protein) (ABP-L) (ABP-280-like protein),putative|Auto
193	gnl|lsbi|CPRT0000010243	Sjc_0108790|Sjp_0108790|SJC_S005751.1110 SJC_S005751.17066|Filamin-A (Alpha-filamin) (Filamin-1)(Endothelial actin-binding protein) (Actin-binding protein 280) (ABP-280)(Nonmuscle filamin), putative|Auto
194	gnl|lsbi|CPRT0000010364	Sjc_0110140|Sjp_0110140|SJC_S006762.106 SJC_S006762.294|Pyruvate kinase isozymes M1/M2 (EC2.7.1.40) (Pyruvate kinase muscle isozyme), putative|Auto
195	gnl|lsbi|CPRT0000010517	Sjc_0111740|Sjp_0111740|SJC_S007671.1586 SJC_S007671.4323|Heterogeneous nuclear ribonucleoproteinK (hnRNP K), putative|Auto
196	gnl|lsbi|CPRT0000010541	Sjc_0111980|Sjp_0111980|SJC_S007719.7611 SJC_S007719.11119|Annexin-B11, putative|Auto
197	gnl|lsbi|CPRT0000010643	Sjc_0113150|Sjp_0113150|SJC_S007919.8016 SJC_S007919.8547|M(3)62F; CG3195-PC, isoform C;ko:K02870 large subunit ribosomal protein L12e, putative|Auto
198	gnl|lsbi|CPRT0000010655	Sjc_0113270|Sjp_0113270|SJC_S007949.149 SJC_S007949.8255|Filamin-C (Gamma-filamin) (Filamin-2)(FLN-C) (Actin-binding-like protein) (ABP-L) (ABP-280-like protein),putative|Auto
199	gnl|lsbi|CPRT0000010679	Sjc_0113510|Sjp_0113510|SJC_S007983.7634 SJC_S007983.11025|Mlc1; Myosin alkali light chain 1;ko:K01376 E3.4.22.-, putative|Auto
200	gnl|lsbi|CPRT0000010824	Sjc_0115050|Sjp_0115050|SJC_S008449.1396 SJC_S008449.3758|CG1598 [EC:3.6.3.16]; ko:K01551arsenite-transporting ATPase, putative
201	gnl|lsbi|CPRT0000011067	Sjc_0117900|Sjp_0117900|SJC_S009926.136 SJC_S009926.360|expressed protein, putative|Auto
202	gnl|lsbi|CPRT0000011160	Sjc_0119040|Sjp_0119040|SJC_S010811.26 SJC_S010811.2002|Transitional endoplasmic reticulum ATPase(TER ATPase) (15S Mg(2+)-ATPase p97 subunit) (Valosin-containing protein)(VCP), putative|Auto
203	gnl|lsbi|CPRT0000011323	Sjc_0120980|Sjp_0120980|SJC_S013690.5877 SJC_S013690.8244|Actin-like protein 2 (Actin-relatedprotein 2), putative|Auto
204	gnl|lsbi|CPRT0000011452	Sjc_0122390|Sjp_0122390|SJC_S014608.1031 SJC_S014608.4912|Annexin A7 (Annexin VII) (Synexin),putative|Auto
205	gnl|lsbi|CPRT0000011471	Sjc_0122650|Sjp_0122650|SJC_S014856.257 SJC_S014856.1343|Actin, putative|Auto
206	gnl|lsbi|CPRT0000011477	Sjc_0122740|Sjp_0122740|SJC_S014925.16 SJC_S014925.241|expressed protein, putative|Auto
207	gnl|lsbi|CPRT0000011628	Sjc_0124780|Sjp_0124780|SJC_S017985.1977 SJC_S017985.2201|expressed protein, putative|Auto
208	gnl|lsbi|CPRT0000011699	Sjc_0126470|Sjp_0126470|SJC_S020573.782 SJC_S020573.3481|Conserved hypothetical protein,IPR006616 Protein of unknown function DM9,domain-containing|Auto
209	gnl|lsbi|CPRT0000012071	Sjc_0131820|Sjp_0131820|SJC_S026108.3896 SJC_S026108.11746|hspa4; heat shock protein 4; ko:K09485heat shock protein 110kDa, putative|Auto
210	gnl|lsbi|CPRT0000012238	Sjc_0133700|Sjp_0133700|SJC_S027240.522 SJC_S027240.1137|ARF; B0336.2; ko:K07977 Arf/Sar family,other, putative|Auto

## Sheet: IgE
Schistosoma japonicum proteins that bind to non-immune human IgE.
No.	ID in Schistosoma japonicum Protein Database	Protein Described in the Database
1	gnl|lsbi|CPRT0000000025	Sjc_0000300|Sjp_0000300|SJC_S000000.991092 SJC_S000000.998160|Conserved hypothetical protein,IPR006616 Protein of unknown function DM9,domain-containing|Auto
2	gnl|lsbi|CPRT0000000033	Sjc_0000380|Sjp_0000380|SJC_S000000.1167621 SJC_S000000.1182379|expressed protein, putative|Auto
3	gnl|lsbi|CPRT0000000067	Sjc_0000730|Sjp_0000730|SJC_S000001.895425 SJC_S000001.895710|T-complex protein 1 subunit gamma(TCP-1-gamma) (CCT-gamma) (Matricin) (mTRiC-P5), putative|Auto
4	gnl|lsbi|CPRT0000000070	Sjc_0000760|Sjp_0000760|SJC_S000001.957673 SJC_S000001.972513|Collagen alpha-1(I) chain precursor(Alpha-1 type I collagen), putative|Auto
5	gnl|lsbi|CPRT0000000076	Sjc_0000820|Sjp_0000820|SJC_S000001.1151011 SJC_S000001.1152033|LOC539318; similar to Gprotein-coupled receptor; ko:K08419 oxoglutarate (alpha-ketoglutarate)receptor 1, putative|Auto
6	gnl|lsbi|CPRT0000000132	Sjc_0001400|Sjp_0001400|SJC_S000003.40976 SJC_S000003.42678|LOC491913; similar to cold shockdomain protein A; ko:K03704 cold shock protein (beta-ribbon, CspA family),putative|Auto
7	gnl|lsbi|CPRT0000000167	Sjc_0001770|Sjp_0001770|SJC_S000003.1356641 SJC_S000003.1404938|expressed protein, putative|Auto
8	gnl|lsbi|CPRT0000000241	Sjc_0002560|Sjp_0002560|SJC_S000005.1041477 SJC_S000005.1041864|RpL40; Ribosomal protein L40;ko:K02927 large subunit ribosomal protein L40e, putative|Auto
9	gnl|lsbi|CPRT0000000365	Sjc_0003870|Sjp_0003870|SJC_S000010.685238 SJC_S000010.694466|Fbxl20; F-box and leucine-richrepeat protein 20; ko:K03875 S-phase kinase-associated protein 2,putative|Auto
10	gnl|lsbi|CPRT0000000416	Sjc_0004420|Sjp_0004420|SJC_S000012.462148 SJC_S000012.474577|PHD finger protein 10 (XAP135),putative|Auto
11	gnl|lsbi|CPRT0000000425	Sjc_0004510|Sjp_0004510|SJC_S000012.1037309 SJC_S000012.1043040|RNA-binding protein EWS,putative|Auto
12	gnl|lsbi|CPRT0000000578	Sjc_0006170|Sjp_0006170|SJC_S000019.509449 SJC_S000019.530804|Protein SMG7 (SMG-7 homolog)(EST1-like protein C), putative|Auto
13	gnl|lsbi|CPRT0000000604	Sjc_0006450|Sjp_0006450|SJC_S000020.340041 SJC_S000020.347906|expressed protein, putative|Auto
14	gnl|lsbi|CPRT0000000626	Sjc_0006680|Sjp_0006680|SJC_S000021.598060 SJC_S000021.615530|Splicing factor 3B subunit 1(Spliceosome-associated protein 155) (SAP 155) (SF3b155)(Pre-mRNA-splicing factor SF3b 155 kDa subunit), putative|Auto
15	gnl|lsbi|CPRT0000000735	Sjc_0007810|Sjp_0007810|SJC_S000025.141680 SJC_S000025.182611|expressed protein, putative|Auto
16	gnl|lsbi|CPRT0000000799	Sjc_0008530|Sjp_0008530|SJC_S000028.237826 SJC_S000028.334490|Lama2_predicted; laminin, alpha 2(predicted); ko:K06239 laminin, alpha 2, putative|Auto
17	gnl|lsbi|CPRT0000000807	Sjc_0008620|Sjp_0008620|SJC_S000029.26139 SJC_S000029.27002|Dynein light chain 2, cytoplasmic(Dynein light chain LC8-type 2), putative|Auto
18	gnl|lsbi|CPRT0000000859	Sjc_0009180|Sjp_0009180|SJC_S000031.563587 SJC_S000031.572203|Ahcy; S-adenosylhomocysteinehydrolase [EC:3.3.1.1]; ko:K01251 adenosylhomocysteinase, putative
19	gnl|lsbi|CPRT0000000905	Sjc_0009690|Sjp_0009690|SJC_S000033.588387 SJC_S000033.594197|hypothetical protein|Auto
20	gnl|lsbi|CPRT0000000968	Sjc_0010400|Sjp_0010400|SJC_S000039.97756 SJC_S000039.99963|LOC555098; hypothetical proteinLOC555098; ko:K09490 heat shock 70kDa protein 5, putative|Auto
21	gnl|lsbi|CPRT0000001058	Sjc_0011360|Sjp_0011360|SJC_S000045.251141 SJC_S000045.251519|Probable dynein light chain(T-cell-stimulating antigen SM10), putative|Auto
22	gnl|lsbi|CPRT0000001308	Sjc_0013990|Sjp_0013990|SJC_S000061.178705 SJC_S000061.186064|CG5525; ko:K09496 T-complex protein1 subunit delta, putative|Auto
23	gnl|lsbi|CPRT0000001437	Sjc_0015370|Sjp_0015370|SJC_S000070.516179 SJC_S000070.528151|SWI/SNF-related matrix-associatedactin-dependent regulator of chromatin subfamily D member 2 (60 kDaBRG-1/Brm-associated factor subunit B) (BRG1-associated factor 60B),putative|Auto
24	gnl|lsbi|CPRT0000001440	Sjc_0015400|Sjp_0015400|SJC_S000070.561816 SJC_S000070.562442|Tumor necrosis factor,alpha-induced protein 8-like protein 1, putative|Auto
25	gnl|lsbi|CPRT0000001575	Sjc_0016820|Sjp_0016820|SJC_S000081.37538 SJC_S000081.39144|expressed protein, putative|Auto
26	gnl|lsbi|CPRT0000001583	Sjc_0016900|Sjp_0016900|SJC_S000081.362306 SJC_S000081.381335|Serine/threonine-proteinphosphatase 1 regulatory subunit 10, putative|Auto
27	gnl|lsbi|CPRT0000001673	Sjc_0017890|Sjp_0017890|SJC_S000087.94818 SJC_S000087.95712|97 kDa heat shock protein (Egg spermreceptor), putative|Auto
28	gnl|lsbi|CPRT0000001678	Sjc_0017940|Sjp_0017940|SJC_S000087.250597 SJC_S000087.258931|Septin-6, putative|Auto
29	gnl|lsbi|CPRT0000001725	Sjc_0018450|Sjp_0018450|SJC_S000090.494560 SJC_S000090.531270|Serine-rich adhesin for plateletsprecursor (Staphylococcus aureus surface protein A), putative|Auto
30	gnl|lsbi|CPRT0000001808	Sjc_0019300|Sjp_0019300|SJC_S000099.286571 SJC_S000099.301586|SEPT5; septin 5; ko:K04557peanut-like protein 1 (cell division control related protein 1),putative|Auto
31	gnl|lsbi|CPRT0000001990	Sjc_0021240|Sjp_0021240|SJC_S000115.144445 SJC_S000115.151292|Major egg antigen (p40),putative|Auto
32	gnl|lsbi|CPRT0000002449	Sjc_0026010|Sjp_0026010|SJC_S000154.508092 SJC_S000154.522167|TRIP10; thyroid hormone receptor interactor 10; ko:K07196 thyroid hormone receptor interactor 10,putative|Auto
33	gnl|lsbi|CPRT0000002455	Sjc_0026070|Sjp_0026070|SJC_S000154.660429 SJC_S000154.741220|Dynein-1-alpha heavy chain,flagellar inner arm I1 complex (1-alpha DHC) (Dynein-1, subspecies f),putative|Auto
34	gnl|lsbi|CPRT0000002471	Sjc_0026230|Sjp_0026230|SJC_S000157.132996 SJC_S000157.135482|HSPA9B, HSPA9; heat shock 70kDaprotein 9B (mortalin-2); ko:K04043 molecular chaperone DnaK, putative|Auto
35	gnl|lsbi|CPRT0000002572	Sjc_0027310|Sjp_0027310|SJC_S000166.4615 SJC_S000166.24015|AP-1 complex subunit beta-1(Adapter-related protein complex 1 beta-1 subunit) (Beta-adaptin 1)(Adaptor protein complex AP-1 beta-1 subunit) (Golgi adaptor HA1/AP1adaptin beta subunit) (Clathrin assembly protein complex 1 beta largechain), putative|Auto
36	gnl|lsbi|CPRT0000002595	Sjc_0027560|Sjp_0027560|SJC_S000168.319137 SJC_S000168.335353|Intraflagellar transport 74 homolog(Coiled-coil domain-containing protein 2) (Capillary morphogenesis protein1) (CMG-1), putative|Auto
37	gnl|lsbi|CPRT0000002659	Sjc_0028210|Sjp_0028210|SJC_S000174.14067 SJC_S000174.14417|expressed protein, putative|Auto
38	gnl|lsbi|CPRT0000002828	Sjc_0030010|Sjp_0030010|SJC_S000192.73648 SJC_S000192.122032|KIAA1008 [EC:3.1.13.-]; ko:K01149E3.1.13.-, putative
39	gnl|lsbi|CPRT0000002975	Sjc_0031540|Sjp_0031540|SJC_S000202.65324 SJC_S000202.84482|Rad54l; RAD54 like [EC:3.6.1.-];ko:K01529 E3.6.1.-, putative
40	gnl|lsbi|CPRT0000002977	Sjc_0031560|Sjp_0031560|SJC_S000202.112874 SJC_S000202.113255|Dbi; diazepam binding inhibitor;ko:K08762 diazepam-binding inhibitor (GABA receptor modulator,,putative|Auto
41	gnl|lsbi|CPRT0000003027	Sjc_0032090|Sjp_0032090|SJC_S000208.255076 SJC_S000208.277428|MAN2B1; mannosidase, alpha, class2B, member 1 [EC:3.2.1.24]; ko:K01191 alpha-mannosidase, putative
42	gnl|lsbi|CPRT0000003054	Sjc_0032370|Sjp_0032370|SJC_S000210.372257 SJC_S000210.373443|Thioredoxin peroxidase (EC1.11.1.15) (Peroxiredoxin) (Thioredoxin-dependent peroxide reductase)(Thiol-specific antioxidant protein), putative|Auto
43	gnl|lsbi|CPRT0000003212	Sjc_0034040|Sjp_0034040|SJC_S000232.269577 SJC_S000232.270225|RpL17; Ribosomal protein L17;ko:K02880 large subunit ribosomal protein L17e, putative|Auto
44	gnl|lsbi|CPRT0000003242	Sjc_0034350|Sjp_0034350|SJC_S000235.97107 SJC_S000235.113060|Synaptonemal complex protein 1(SCP-1), putative|Auto
45	gnl|lsbi|CPRT0000003468	Sjc_0036780|Sjp_0036780|SJC_S000260.34061 SJC_S000260.55857|Signal-inducedproliferation-associated 1-like protein 1 (High-risk human papillomaviruses E6 oncoproteins targeted protein 1) (E6-targeted protein 1),putative|Auto
46	gnl|lsbi|CPRT0000003559	Sjc_0037740|Sjp_0037740|SJC_S000270.321159 SJC_S000270.321589|CHCH domain-containing proteinC22orf16, mitochondrial precursor (Protein N27C7-4), putative|Auto
47	gnl|lsbi|CPRT0000003631	Sjc_0038520|Sjp_0038520|SJC_S000282.85573 SJC_S000282.121276|Exosome component 10(Polymyositis/scleroderma autoantigen 2) (Autoantigen PM/Scl 2)(Polymyositis/scleroderma autoantigen 100 kDa) (PM/Scl-100) (P100polymyositis-scleroderma overlap syndrome-associated autoantigen),putative|Auto
48	gnl|lsbi|CPRT0000003698	Sjc_0039250|Sjp_0039250|SJC_S000294.143116 SJC_S000294.165334|RNA-binding protein 8A (RNA-bindingmotif protein 8A), putative|Auto
49	gnl|lsbi|CPRT0000003780	Sjc_0040110|Sjp_0040110|SJC_S000307.227625 SJC_S000307.269439|protein kinase [EC:2.7.1.-];ko:K00924 E2.7.1.-, putative
50	gnl|lsbi|CPRT0000003820	Sjc_0040520|Sjp_0040520|SJC_S000313.233507 SJC_S000313.313328|Serine-rich adhesin for plateletsprecursor (Staphylococcus aureus surface protein A), putative|Auto
51	gnl|lsbi|CPRT0000003967	Sjc_0042120|Sjp_0042120|SJC_S000335.226336 SJC_S000335.242426|Conserved hypothetical protein,expressed protein, putative|Auto
52	gnl|lsbi|CPRT0000004182	Sjc_0044430|Sjp_0044430|SJC_S000371.67307 SJC_S000371.68194|expressed protein, putative|Auto
53	gnl|lsbi|CPRT0000004300	Sjc_0045680|Sjp_0045680|SJC_S000391.191822 SJC_S000391.199298|cct5-prov; chaperonin containingTCP1, subunit 5 (epsilon); ko:K09497 T-complex protein 1 subunit epsilon,putative|Auto
54	gnl|lsbi|CPRT0000004397	Sjc_0046710|Sjp_0046710|SJC_S000412.116248 SJC_S000412.117269|rpl7a; ribosomal protein L7a;ko:K02936 large subunit ribosomal protein L7Ae, putative|Auto
55	gnl|lsbi|CPRT0000004443	Sjc_0047170|Sjp_0047170|SJC_S000416.93320 SJC_S000416.93928|Pmvk; phosphomevalonate kinase[EC:2.7.4.2]; ko:K00938 phosphomevalonate kinase, putative
56	gnl|lsbi|CPRT0000004674	Sjc_0049590|Sjp_0049590|SJC_S000458.335354 SJC_S000458.369343|expressed protein, putative|Auto
57	gnl|lsbi|CPRT0000004940	Sjc_0052410|Sjp_0052410|SJC_S000496.196666 SJC_S000496.216013|kin-1-prov; protein kinase,cAMP-dependent, catalytic, beta [EC:2.7.11.11]; ko:K04345 protein kinaseA, putative
58	gnl|lsbi|CPRT0000004964	Sjc_0052660|Sjp_0052660|SJC_S000503.33008 SJC_S000503.41503|expressed protein, putative|Auto
59	gnl|lsbi|CPRT0000005216	Sjc_0055390|Sjp_0055390|SJC_S000570.116220 SJC_S000570.124985|Os08g0503800 [EC:2.4.2.38];ko:K03714 glycoprotein 2-beta-D-xylosyltransferase, putative
60	gnl|lsbi|CPRT0000005284	Sjc_0056120|Sjp_0056120|SJC_S000584.195567 SJC_S000584.202283|Suppressor of G2 allele of SKP1homolog (Sgt1) (Putative 40-6-3 protein), putative|Auto
61	gnl|lsbi|CPRT0000005291	Sjc_0056190|Sjp_0056190|SJC_S000585.27069 SJC_S000585.61040|THO complex subunit 2 (Tho2),putative|Auto
62	gnl|lsbi|CPRT0000005306	Sjc_0056350|Sjp_0056350|SJC_S000587.95088 SJC_S000587.112259|expressed protein, putative|Auto
63	gnl|lsbi|CPRT0000005380	Sjc_0057110|Sjp_0057110|SJC_S000600.7332 SJC_S000600.9612|Charged multivesicular body protein 2a(Chromatin-modifying protein 2a) (CHMP2a), putative|Auto
64	gnl|lsbi|CPRT0000005420	Sjc_0057560|Sjp_0057560|SJC_S000618.112194 SJC_S000618.127288|Protein unc-112 (Uncoordinatedprotein 112) (Mitogen-inducible mig-2 protein-like), putative|Auto
65	gnl|lsbi|CPRT0000005434	Sjc_0057700|Sjp_0057700|SJC_S000620.134624 SJC_S000620.139675|hypothetical protein|Auto
66	gnl|lsbi|CPRT0000005479	Sjc_0058160|Sjp_0058160|SJC_S000630.47509 SJC_S000630.56915|MGC84267; MGC84267 protein[EC:1.1.1.125]; ko:K00065 2-deoxy-D-gluconate 3-dehydrogenase,putative
67	gnl|lsbi|CPRT0000005495	Sjc_0058330|Sjp_0058330|SJC_S000633.32239 SJC_S000633.54438|Conserved hypothetical protein,expressed protein, putative|Auto
68	gnl|lsbi|CPRT0000005539	Sjc_0058810|Sjp_0058810|SJC_S000643.178838 SJC_S000643.179265|hypothetical protein|Auto
69	gnl|lsbi|CPRT0000005568	Sjc_0059140|Sjp_0059140|SJC_S000655.29294 SJC_S000655.34592|Serine-rich adhesin for plateletsprecursor, putative|Auto
70	gnl|lsbi|CPRT0000005795	Sjc_0061560|Sjp_0061560|SJC_S000710.87049 SJC_S000710.87531|Conserved hypothetical protein,IPR006015 Universal stress protein (Usp),IPR006016UspA,domain-containing|Auto
71	gnl|lsbi|CPRT0000005937	Sjc_0063090|Sjp_0063090|SJC_S000751.29764 SJC_S000751.52966|Prmt5; protein arginineN-methyltransferase 5 [EC:2.1.1.-]; ko:K00599 E2.1.1.-, putative
72	gnl|lsbi|CPRT0000005949	Sjc_0063220|Sjp_0063220|SJC_S000753.178094 SJC_S000753.222810|Serine/threonine-proteinphosphatase 2B catalytic subunit 2, (EC 3.1.3.16) (Calmodulin-dependentcalcineurin A2 subunit), putative|Auto
73	gnl|lsbi|CPRT0000005978	Sjc_0063530|Sjp_0063530|SJC_S000759.17696 SJC_S000759.19501|ATP6V1G1; ATPase, H+ transporting,lysosomal 13kDa, V1 subunit G1 [EC:3.6.3.14]; ko:K02152 V-typeH+-transporting ATPase subunit G, putative
74	gnl|lsbi|CPRT0000006035	Sjc_0064150|Sjp_0064150|SJC_S000782.29363 SJC_S000782.34282|Smpd2; sphingomyelinphosphodiesterase 2, neutral [EC:3.1.4.12]; ko:K01117 sphingomyelinphosphodiesterase, putative
75	gnl|lsbi|CPRT0000006082	Sjc_0064680|Sjp_0064680|SJC_S000798.71390 SJC_S000798.75752|MGC76292; transketolase [EC:2.2.1.1];ko:K00615 transketolase, putative
76	gnl|lsbi|CPRT0000006122	Sjc_0065120|Sjp_0065120|SJC_S000808.238263 SJC_S000808.250629|GBE1; glucan (1,4-alpha-),branching enzyme 1 (glycogen branching enzyme, Andersen disease, glycogenstorage disease type IV) [EC:2.4.1.18]; ko:K00700 1,4-alpha-glucanbranching enzyme, putative
77	gnl|lsbi|CPRT0000006134	Sjc_0065240|Sjp_0065240|SJC_S000810.45111 SJC_S000810.48308|Estradiol 17-beta-dehydrogenase 12(EC 1.1.1.62) (17-beta-HSD 12) (17-beta-hydroxysteroid dehydrogenase 12)(3-ketoacyl-CoA reductase) (EC 1.3.1.-) (KAR) (KIK-I), putative|Auto
78	gnl|lsbi|CPRT0000006135	Sjc_0065260|Sjp_0065260|SJC_S000810.75296 SJC_S000810.106706|T-complex protein 1 subunit beta(TCP-1-beta) (CCT-beta), putative|Auto
79	gnl|lsbi|CPRT0000006156	Sjc_0065500|Sjp_0065500|SJC_S000822.3889 SJC_S000822.15149|Proto-oncogene tyrosine-protein kinaseFYN (EC 2.7.10.2) (P59-FYN), putative|Auto
80	gnl|lsbi|CPRT0000006252	Sjc_0066500|Sjp_0066500|SJC_S000837.210809 SJC_S000837.211207|MGC89921; MGC89921 protein;ko:K02969 small subunit ribosomal protein S20e, putative|Auto
81	gnl|lsbi|CPRT0000006402	Sjc_0068090|Sjp_0068090|SJC_S000902.40409 SJC_S000902.95524|LOC487373; similar toUDP-galactose-4-epimerase; ko:K01784 UDP-glucose 4-epimerase,putative|Auto
82	gnl|lsbi|CPRT0000006437	Sjc_0068450|Sjp_0068450|SJC_S000910.26168 SJC_S000910.33868|expressed protein, putative|Auto
83	gnl|lsbi|CPRT0000006474	Sjc_0068840|Sjp_0068840|SJC_S000922.42117 SJC_S000922.59824|expressed protein, putative|Auto
84	gnl|lsbi|CPRT0000006530	Sjc_0069440|Sjp_0069440|SJC_S000957.9585 SJC_S000957.10800|Conserved hypothetical protein,IPR007052 CS,IPR008978 HSP20-like chaperone,domain-containing|Auto
85	gnl|lsbi|CPRT0000006651	Sjc_0070730|Sjp_0070730|SJC_S000984.986 SJC_S000984.24867|Conserved hypothetical protein,expressed protein, putative|Auto
86	gnl|lsbi|CPRT0000006710	Sjc_0071340|Sjp_0071340|SJC_S001005.65125 SJC_S001005.66656|Alpha-(1,6)-fucosyltransferase (EC2.4.1.68) (Glycoprotein 6-alpha-L-fucosyltransferase)(GDP-fucose--glycoprotein fucosyltransferase)(GDP-L-Fuc:N-acetyl-beta-D-glucosaminide alpha1,6-fucosyltransferase)(alpha1-6FucT), putative|Auto
87	gnl|lsbi|CPRT0000006753	Sjc_0071790|Sjp_0071790|SJC_S001022.1552 SJC_S001022.1930|LOC610820; similar to ribosomal proteinS13; ko:K02953 small subunit ribosomal protein S13e, putative|Auto
88	gnl|lsbi|CPRT0000007013	Sjc_0074560|Sjp_0074560|SJC_S001162.8509 SJC_S001162.12147|expressed protein, putative|Auto
89	gnl|lsbi|CPRT0000007092	Sjc_0075400|Sjp_0075400|SJC_S001205.26413 SJC_S001205.26754|Mitochondrial import inner membranetranslocase subunit Tim13 B, putative|Auto
90	gnl|lsbi|CPRT0000007568	Sjc_0080420|Sjp_0080420|SJC_S001515.3174 SJC_S001515.3483|Dynein light chain LC6, flagellar outerarm, putative|Auto
91	gnl|lsbi|CPRT0000007620	Sjc_0080950|Sjp_0080950|SJC_S001561.94256 SJC_S001561.120776|AP-2 complex subunit alpha-2(Adapter-related protein complex 2 alpha-2 subunit) (Alpha-adaptin C)(Adaptor protein complex AP-2 alpha-2 subunit) (Clathrin assembly proteincomplex 2 alpha-C large chain) (100 kDa coated vesicle protein C) (Plasmamembrane adaptor HA2/AP2 adaptin alpha C subunit), putative|Auto
92	gnl|lsbi|CPRT0000007739	Sjc_0082220|Sjp_0082220|SJC_S001630.20379 SJC_S001630.20899|hypothetical protein|Auto
93	gnl|lsbi|CPRT0000007747	Sjc_0082300|Sjp_0082300|SJC_S001633.22346 SJC_S001633.30203|Antolefinin (Antolefinine),putative|Auto
94	gnl|lsbi|CPRT0000007759	Sjc_0082420|Sjp_0082420|SJC_S001641.2040 SJC_S001641.24086|expressed protein, putative|Auto
95	gnl|lsbi|CPRT0000008069	Sjc_0085710|Sjp_0085710|SJC_S001822.1595 SJC_S001822.31535|IPR007087 Zinc finger,C2H2-type,IPR010916 TonB box, N-terminal,domain-containing protein|Auto
96	gnl|lsbi|CPRT0000008084	Sjc_0085890|Sjp_0085890|SJC_S001834.8996 SJC_S001834.17717|TER94; ko:K01509adenosinetriphosphatase, putative|Auto
97	gnl|lsbi|CPRT0000008525	Sjc_0090630|Sjp_0090630|SJC_S002310.39575 SJC_S002310.50282|TBC1 domain family member 22B,putative|Auto
98	gnl|lsbi|CPRT0000008627	Sjc_0091710|Sjp_0091710|SJC_S002455.11042 SJC_S002455.11593|hypothetical protein|Auto
99	gnl|lsbi|CPRT0000008652	Sjc_0091980|Sjp_0091980|SJC_S002467.11803 SJC_S002467.13062|Tubulin alpha-1 chain, putative|Auto
100	gnl|lsbi|CPRT0000008672	Sjc_0092190|Sjp_0092190|SJC_S002478.6299 SJC_S002478.10443|Probableprocollagen-lysine,2-oxoglutarate 5-dioxygenase (EC 1.14.11.4) (Lysylhydroxylase) (LH), putative|Auto
101	gnl|lsbi|CPRT0000008699	Sjc_0092480|Sjp_0092480|SJC_S002500.29176 SJC_S002500.36265|IPR001781 LIM,zinc-binding,domain-containing protein|Auto
102	gnl|lsbi|CPRT0000008710	Sjc_0092590|Sjp_0092590|SJC_S002509.12932 SJC_S002509.13833|ywhae-prov; tyrosine3-monooxygenase/tryptophan 5-monooxygenase activation protein, epsilonpolypeptide; ko:K06630 tyrosine 3-monooxygenase/tryptophan 5-monooxygenaseactivation, putative|Auto
103	gnl|lsbi|CPRT0000008857	Sjc_0094200|Sjp_0094200|SJC_S002614.2016 SJC_S002614.21820|Conserved hypothetical protein,expressed protein, putative|Auto
104	gnl|lsbi|CPRT0000008913	Sjc_0094770|Sjp_0094770|SJC_S002681.13918 SJC_S002681.36114|Major egg antigen (p40),putative|Auto
105	gnl|lsbi|CPRT0000008978	Sjc_0095450|Sjp_0095450|SJC_S002765.2204 SJC_S002765.7067|Synaptic vesicular amine transporter(Monoamine transporter) (Vesicular amine transporter 2) (VAT2) (Solutecarrier family 18 member 2), putative|Auto
106	gnl|lsbi|CPRT0000009200	Sjc_0097780|Sjp_0097780|SJC_S003232.70 SJC_S003232.13911|LOC469392; similar to4-alpha-glucanotransferase (EC 2.4.1.25) / amylo-1, 6-glucosidase (EC3.2.1.33) - human [EC:2.4.1.25 3.2.1.33]; ko:K007054-alpha-glucanotransferase, putative
107	gnl|lsbi|CPRT0000009564	Sjc_0101640|Sjp_0101640|SJC_S003944.15794 SJC_S003944.17882|Glucose-6-phosphate isomerase (EC5.3.1.9) (GPI) (Phosphoglucose isomerase) (PGI) (Phosphohexose isomerase)(PHI), putative|Auto
108	gnl|lsbi|CPRT0000009581	Sjc_0101810|Sjp_0101810|SJC_S003972.9622 SJC_S003972.19685|SID1 transmembrane family member 1precursor, putative|Auto
109	gnl|lsbi|CPRT0000009689	Sjc_0102960|Sjp_0102960|SJC_S004087.2966 SJC_S004087.17782|SMARCA2, SNF2L2; SWI/SNF related,matrix associated, actin dependent regulator of chromatin, subfamily a,member 2 [EC:3.6.1.-]; ko:K01529 E3.6.1.-, putative
110	gnl|lsbi|CPRT0000009890	Sjc_0105100|Sjp_0105100|SJC_S004413.980 SJC_S004413.2095|expressed protein, putative|Auto
111	gnl|lsbi|CPRT0000009949	Sjc_0105750|Sjp_0105750|SJC_S004559.306 SJC_S004559.6991|Neutral alpha-glucosidase AB precursor(EC 3.2.1.84) (Glucosidase II subunit alpha), putative|Auto
112	gnl|lsbi|CPRT0000010198	Sjc_0108340|Sjp_0108340|SJC_S005644.5832 SJC_S005644.7354|Lysosomal alpha-glucosidase precursor(EC 3.2.1.20) (Acid maltase), putative|Auto
113	gnl|lsbi|CPRT0000010273	Sjc_0109100|Sjp_0109100|SJC_S005807.6647 SJC_S005807.22689|expressed protein, putative|Auto
114	gnl|lsbi|CPRT0000010281	Sjc_0109200|Sjp_0109200|SJC_S005844.4537 SJC_S005844.7151|Estradiol 17-beta-dehydrogenase 12 (EC1.1.1.62) (17-beta-HSD 12) (17-beta-hydroxysteroid dehydrogenase 12),putative|Auto
115	gnl|lsbi|CPRT0000010477	Sjc_0111320|Sjp_0111320|SJC_S007534.2813 SJC_S007534.6250|hypothetical protein|Auto
116	gnl|lsbi|CPRT0000010612	Sjc_0112820|Sjp_0112820|SJC_S007856.13554 SJC_S007856.13850|expressed protein, putative|Auto
117	gnl|lsbi|CPRT0000010777	Sjc_0114570|Sjp_0114570|SJC_S008346.6635 SJC_S008346.7055|Hint1; histidine triad nucleotidebinding protein 1 [EC:2.7.11.13]; ko:K06069 atypical protein kinase C,putative
118	gnl|lsbi|CPRT0000010955	Sjc_0116460|Sjp_0116460|SJC_S008795.433 SJC_S008795.1664|DBI; endozepine; ko:K08762diazepam-binding inhibitor (GABA receptor modulator,, putative|Auto
119	gnl|lsbi|CPRT0000011000	Sjc_0117080|Sjp_0117080|SJC_S009054.5248 SJC_S009054.10415|IPR001356 Homeobox,domain-containingprotein|Auto
120	gnl|lsbi|CPRT0000011042	Sjc_0117600|Sjp_0117600|SJC_S009540.926 SJC_S009540.1404|Centrosomal protein of 72 kDa (Cep72protein), putative|Auto
121	gnl|lsbi|CPRT0000011068	Sjc_0117910|Sjp_0117910|SJC_S009934.447 SJC_S009934.959|Charged multivesicular body protein 2a(Chromatin-modifying protein 2a) (CHMP2a), putative|Auto
122	gnl|lsbi|CPRT0000011129	Sjc_0118630|Sjp_0118630|SJC_S010285.719 SJC_S010285.4925|expressed protein, putative|Auto
123	gnl|lsbi|CPRT0000011205	Sjc_0119580|Sjp_0119580|SJC_S011708.284 SJC_S011708.1372|DNA repair and recombination proteinRAD54-like (EC 3.6.1.-) (RAD54 homolog) (Putative recombination factorGdRad54) (Fragment), putative|Auto
124	gnl|lsbi|CPRT0000011210	Sjc_0119630|Sjp_0119630|SJC_S011849.163 SJC_S011849.1114|expressed protein, putative|Auto
125	gnl|lsbi|CPRT0000011275	Sjc_0120460|Sjp_0120460|SJC_S013136.626 SJC_S013136.3953|Cathepsin S precursor (EC 3.4.22.27),putative|Auto
126	gnl|lsbi|CPRT0000011519	Sjc_0123270|Sjp_0123270|SJC_S015654.79 SJC_S015654.785|Conserved hypothetical protein, expressedprotein, putative|Auto
127	gnl|lsbi|CPRT0000011680	Sjc_0125980|Sjp_0125980|SJC_S020096.131 SJC_S020096.1393|expressed protein, putative|Auto
128	gnl|lsbi|CPRT0000011699	Sjc_0126470|Sjp_0126470|SJC_S020573.782 SJC_S020573.3481|Conserved hypothetical protein,IPR006616 Protein of unknown function DM9,domain-containing|Auto
129	gnl|lsbi|CPRT0000011752	Sjc_0128010|Sjp_0128010|SJC_S022646.700 SJC_S022646.1405|hypothetical protein|Auto
130	gnl|lsbi|CPRT0000012081	Sjc_0131930|Sjp_0131930|SJC_S026124.4844 SJC_S026124.6021|expressed protein, putative|Auto
131	gnl|lsbi|CPRT0000012237	Sjc_0133690|Sjp_0133690|SJC_S027217.78 SJC_S027217.3842|expressed protein, putative|Auto
132	gnl|lsbi|CPRT0000012251	Sjc_0133890|Sjp_0133890|SJC_S027491.1060 SJC_S027491.2160|expressed protein, putative|Auto
133	gnl|lsbi|CPRT0000012573	Sjc_0109820|Sjp_0109820|SJC_S006445.1513 SJC_S006445.2745|hypothetical protein|Auto
134	gnl|lsbi|CPRT0000012628	Sjc_0123990|Sjp_0123990|SJC_S017033.70 SJC_S017033.756|expressed protein, putative|Auto
